# Supplementary material for: Notch3 is an asymmetric gene and a modifier of heart looping defects in Nodal mouse mutants
Source: PLoS Biol. 2025 Mar 31;23(3):e3002598. doi: 10.1371/journal.pbio.3002598 (PMC12135939; doi:10.1371/journal.pbio.3002598)
Supplement: S1 Table — Flags indicate the number of samples in which normalized read counts are ≥20 (n = 4 embryos). Lf, left heart field at E8.5f; Rf, right heart field at E8.5f. (XLSX) [file pbio.3002598.s008.xlsx]

## Sheet: Table S1 Bonnelykke et al
Table S1. List of 597 differentially expressed genes between the left and right heart field at E8.5f
ENSID	Ratio_DEseq2	Gene	Name	pval_DEseq2	Delta_DEseq2	pval_edgeR	Delta_edgeR	pval_limmaVoom	Delta_limmaVoom	Flags_,Lf,	Flags_,Rf,
ENSMUSG00000000184	0.802208	cyclin D2 [Source:MGI Symbol;Acc:MGI:88314]	Ccnd2	0.01022	291.44	2.49642e-06	153.477	2.56657e-09	153.478	4	4
ENSMUSG00000000317	1.45511	B cell CLL/lymphoma 6, member B [Source:MGI Symbol;Acc:MGI:1278332]	Bcl6b		NA	0.00724633	4.59989	0.0377326	4.5981	3	2
ENSMUSG00000000538	1.33816	target of myb1-like 2 (chicken) [Source:MGI Symbol;Acc:MGI:2443306]	Tom1l2		NA		NA	0.0285603	6.3592	3	3
ENSMUSG00000001300	1.20072	ephrin B2 [Source:MGI Symbol;Acc:MGI:105097]	Efnb2		NA	0.0212247	29.5406		NA	4	4
ENSMUSG00000001418	1.31896	glycosylated lysosomal membrane protein [Source:MGI Symbol;Acc:MGI:1913318]	Glmp		NA		NA	0.00555859	11.6676	4	4
ENSMUSG00000001482	1.21821	differentially expressed in FDCP 8 [Source:MGI Symbol;Acc:MGI:1346331]	Def8		NA		NA	0.0268756	10.4867	4	4
ENSMUSG00000001542	1.48724	elongation factor RNA polymerase II 2 [Source:MGI Symbol;Acc:MGI:2183438]	Ell2		NA		NA	0.0305153	5.53139	4	2
ENSMUSG00000001891	1.30022	UDP-glucose pyrophosphorylase 2 [Source:MGI Symbol;Acc:MGI:2183447]	Ugp2		NA		NA	0.00899399	10.7903	4	4
ENSMUSG00000002107	1.40681	CUGBP, Elav-like family member 2 [Source:MGI Symbol;Acc:MGI:1338822]	Celf2		NA		NA	0.00120598	11.9461	4	4
ENSMUSG00000002266	1.3271	zinc finger, imprinted 1 [Source:MGI Symbol;Acc:MGI:1341879]	Zim1		NA	7.34472e-06	25.3662	0.00860922	25.3802	4	4
ENSMUSG00000002393	0.804302	nuclear receptor subfamily 2, group F, member 6 [Source:MGI Symbol;Acc:MGI:1352453]	Nr2f6		NA		NA	0.000594039	17.221	4	4
ENSMUSG00000002428	1.26413	helicase-like transcription factor [Source:MGI Symbol;Acc:MGI:1196437]	Hltf		NA		NA	0.0255409	9.78476	4	4
ENSMUSG00000002546	1.23093	golgi autoantigen, golgin subfamily a, 2 [Source:MGI Symbol;Acc:MGI:2139395]	Golga2		NA		NA	0.0337707	12.7245	4	4
ENSMUSG00000002550	0.774479	uridine-cytidine kinase 1 [Source:MGI Symbol;Acc:MGI:98904]	Uck1		NA		NA	0.0293476	10.1474	4	4
ENSMUSG00000002633	1.45732	sonic hedgehog [Source:MGI Symbol;Acc:MGI:98297]	Shh		NA		NA	0.00262346	8.69196	3	2
ENSMUSG00000002985	0.788331	apolipoprotein E [Source:MGI Symbol;Acc:MGI:88057]	Apoe	0.00257337	121.305		NA	3.08314e-07	62.0369	4	4
ENSMUSG00000002996	1.27661	high mobility group box transcription factor 1 [Source:MGI Symbol;Acc:MGI:894659]	Hbp1		NA		NA	0.00149745	19.6641	4	4
ENSMUSG00000003423	0.771919	PIH1 domain containing 1 [Source:MGI Symbol;Acc:MGI:1916095]	Pih1d1		NA		NA	0.0191498	10.0681	4	4
ENSMUSG00000003458	1.2003	nicastrin [Source:MGI Symbol;Acc:MGI:1891700]	Ncstn		NA		NA	0.0118913	16.6096	4	4
ENSMUSG00000003585	0.784244	SEC14-like lipid binding 2 [Source:MGI Symbol;Acc:MGI:1915065]	Sec14l2		NA	0.039698	5.60221		NA	3	2
ENSMUSG00000004018	1.4259	Fanconi anemia, complementation group L [Source:MGI Symbol;Acc:MGI:1914280]	Fancl		NA	0.0481115	5.0226	0.0475319	4.96642	4	1
ENSMUSG00000004105	1.32653	angiopoietin-like 2 [Source:MGI Symbol;Acc:MGI:1347002]	Angptl2		NA		NA	0.0179886	9.44631	4	4
ENSMUSG00000004151	1.39932	ets variant 1 [Source:MGI Symbol;Acc:MGI:99254]	Etv1		NA		NA	0.0496622	5.01867	4	2
ENSMUSG00000004231	1.49348	paired box 2 [Source:MGI Symbol;Acc:MGI:97486]	Pax2		NA	0.0180021	10.1401		NA	4	2
ENSMUSG00000004415	1.40229	collagen, type XXVI, alpha 1 [Source:MGI Symbol;Acc:MGI:2155345]	Col26a1	0.00918431	47.5558		NA	3.344e-05	25.5825	4	4
ENSMUSG00000004562	1.26946	Rho guanine nucleotide exchange factor (GEF) 40 [Source:MGI Symbol;Acc:MGI:2685515]	Arhgef40		NA		NA	0.0218485	11.4392	4	4
ENSMUSG00000004791	1.47511	placental growth factor [Source:MGI Symbol;Acc:MGI:105095]	Pgf		NA	0.0273052	4.80242	0.0229563	4.80063	3	1
ENSMUSG00000004885	0.642487	cellular retinoic acid binding protein II [Source:MGI Symbol;Acc:MGI:88491]	Crabp2	0.0372573	145.821	2.29567e-11	76.9683	4.85837e-12	76.97	4	4
ENSMUSG00000005362	1.44378	cereblon [Source:MGI Symbol;Acc:MGI:1913277]	Crbn		NA		NA	0.0116664	7.13255	4	3
ENSMUSG00000005892	1.39407	thyrotropin releasing hormone [Source:MGI Symbol;Acc:MGI:98823]	Trh		NA	0.0299071	13.1323	1.28254e-05	13.1506	4	3
ENSMUSG00000005958	1.24186	Eph receptor B3 [Source:MGI Symbol;Acc:MGI:104770]	Ephb3		NA		NA	0.0201054	13.8804	4	4
ENSMUSG00000006289	0.79315	O-sialoglycoprotein endopeptidase [Source:MGI Symbol;Acc:MGI:1913496]	Osgep		NA		NA	0.0452602	11.5317	4	4
ENSMUSG00000006356	0.827578	cysteine rich protein 2 [Source:MGI Symbol;Acc:MGI:1915587]	Crip2		NA	1.18656e-15	21.869	0.0287288	21.8664	4	4
ENSMUSG00000006362	0.824513	CBFA2/RUNX1 translocation partner 3 [Source:MGI Symbol;Acc:MGI:1338013]	Cbfa2t3		NA	7.63055e-09	10.282		NA	3	2
ENSMUSG00000006386	1.27631	TEK receptor tyrosine kinase [Source:MGI Symbol;Acc:MGI:98664]	Tek		NA	1.57552e-05	17.7021	0.0132956	17.7003	4	4
ENSMUSG00000006464	0.780962	Bardet-Biedl syndrome 1 (human) [Source:MGI Symbol;Acc:MGI:1277215]	Bbs1		NA		NA	0.0133967	4.74353	4	4
ENSMUSG00000006527	0.809177	Scm-like with four mbt domains 1 [Source:MGI Symbol;Acc:MGI:1859609]	Sfmbt1		NA	0.0308543	7.86567		NA	4	4
ENSMUSG00000006576	1.43564	solute carrier family 4 (anion exchanger), member 3 [Source:MGI Symbol;Acc:MGI:109350]	Slc4a3		NA		NA	0.0263345	6.47028	4	2
ENSMUSG00000006586	1.32375	RUNX1 translocation partner 1 [Source:MGI Symbol;Acc:MGI:104793]	Runx1t1		NA	0.00234759	16.1777	0.00562269	16.1759	4	4
ENSMUSG00000006906	0.764626	STAM binding protein [Source:MGI Symbol;Acc:MGI:1917777]	Stambp		NA	0.00182482	2.56168		NA	3	2
ENSMUSG00000007950	0.649281	abhydrolase domain containing 8 [Source:MGI Symbol;Acc:MGI:1918946]	Abhd8		NA		NA	0.00081654	7.81274	3	3
ENSMUSG00000007987	1.66283	intraflagellar transport 22 [Source:MGI Symbol;Acc:MGI:1914536]	Ift22		NA		NA	0.00211965	6.85411	4	1
ENSMUSG00000008153	1.45138	calsyntenin 3 [Source:MGI Symbol;Acc:MGI:2178323]	Clstn3		NA		NA	0.0057773	6.59705	3	1
ENSMUSG00000008393	1.22573	calcium regulated heat stable protein 1 [Source:MGI Symbol;Acc:MGI:1196368]	Carhsp1		NA		NA	0.00508116	18.5537	4	4
ENSMUSG00000008601	1.44292	RAB25, member RAS oncogene family [Source:MGI Symbol;Acc:MGI:1858203]	Rab25		NA	0.0198418	5.36907		NA	4	1
ENSMUSG00000009772	0.768257	NUAK family, SNF1-like kinase, 2 [Source:MGI Symbol;Acc:MGI:1921387]	Nuak2		NA	0.0421537	6.22526		NA	4	4
ENSMUSG00000010066	0.63866	calcium channel, voltage-dependent, alpha 2/delta subunit 2 [Source:MGI Symbol;Acc:MGI:1929813]	Cacna2d2	0.0134609	32.322	1.63523e-17	16.7043	0.00138443	16.7604	3	3
ENSMUSG00000010760	0.74161	pleckstrin homology like domain, family A, member 2 [Source:MGI Symbol;Acc:MGI:1202307]	Phlda2		NA	0.000207893	22.7631	0.00295175	22.7448	4	4
ENSMUSG00000011096	0.817184	AKT1 substrate 1 (proline-rich) [Source:MGI Symbol;Acc:MGI:1914855]	Akt1s1		NA		NA	0.00215249	17.8039	4	4
ENSMUSG00000013150	1.30546	glucose-fructose oxidoreductase domain containing 2 [Source:MGI Symbol;Acc:MGI:1917825]	Gfod2		NA	0.0268955	6.48636		NA	4	3
ENSMUSG00000014470	1.43214	ring finger protein 166 [Source:MGI Symbol;Acc:MGI:1915968]	Rnf166		NA		NA	0.0269069	8.94771	4	4
ENSMUSG00000015247	1.31963	nipsnap homolog 3B [Source:MGI Symbol;Acc:MGI:1913786]	Nipsnap3b		NA		NA	0.0486768	5.19548	4	3
ENSMUSG00000015806	0.80872	quinoid dihydropteridine reductase [Source:MGI Symbol;Acc:MGI:97836]	Qdpr		NA	0.0123052	6.68853		NA	4	4
ENSMUSG00000015968	1.49755	calcium channel, voltage-dependent, L type, alpha 1D subunit [Source:MGI Symbol;Acc:MGI:88293]	Cacna1d		NA	5.77488e-08	12.7317	0.0116559	12.6913	3	2
ENSMUSG00000016257	0.765108	PRELI domain containing 3B [Source:MGI Symbol;Acc:MGI:1913640]	Prelid3b	0.0452788	41.9572	0.0102432	21.3665	0.00796307	21.4226	4	4
ENSMUSG00000016494	1.25453	CD34 antigen [Source:MGI Symbol;Acc:MGI:88329]	Cd34		NA	0.000396512	4.70277		NA	3	3
ENSMUSG00000016520	0.526053	ligand of numb-protein X 2 [Source:MGI Symbol;Acc:MGI:2155959]	Lnx2	0.00343367	30.2691		NA	1.49692e-05	15.7811	3	4
ENSMUSG00000016534	1.22781	lysosomal-associated membrane protein 2 [Source:MGI Symbol;Acc:MGI:96748]	Lamp2		NA		NA	0.0152047	13.3722	4	4
ENSMUSG00000017491	0.764217	retinoic acid receptor, beta [Source:MGI Symbol;Acc:MGI:97857]	Rarb		NA		NA	0.00184161	18.3473	4	4
ENSMUSG00000017897	1.2796	EYA transcriptional coactivator and phosphatase 2 [Source:MGI Symbol;Acc:MGI:109341]	Eya2		NA	0.0491772	9.61151	0.0259784	9.61402	4	3
ENSMUSG00000017929	1.25838	UDP-Gal:betaGlcNAc beta 1,4-galactosyltransferase, polypeptide 5 [Source:MGI Symbol;Acc:MGI:1927169]	B4galt5		NA		NA	0.0310235	8.82779	4	4
ENSMUSG00000018451	1.54569	RIKEN cDNA 6330403K07 gene [Source:MGI Symbol;Acc:MGI:1918001]	6330403K07Rik		NA		NA	0.00398716	6.25723	4	2
ENSMUSG00000018698	0.667412	LIM homeobox protein 1 [Source:MGI Symbol;Acc:MGI:99783]	Lhx1		NA		NA	0.0290669	10.1812	3	3
ENSMUSG00000018906	1.21211	procollagen-proline, 2-oxoglutarate 4-dioxygenase (proline 4-hydroxylase), alpha II polypeptide [Source:MGI Symbol;Acc:MGI:894286]	P4ha2		NA	0.0204574	8.11935		NA	4	4
ENSMUSG00000019647	1.20529	sema domain, transmembrane domain (TM), and cytoplasmic domain, (semaphorin) 6A [Source:MGI Symbol;Acc:MGI:1203727]	Sema6a		NA		NA	0.0162189	16.0125	4	4
ENSMUSG00000019795	1.21228	protein-L-isoaspartate (D-aspartate) O-methyltransferase 1 [Source:MGI Symbol;Acc:MGI:97502]	Pcmt1		NA		NA	0.0494556	10.1411	4	4
ENSMUSG00000019810	0.67189	fucosidase, alpha-L- 2, plasma [Source:MGI Symbol;Acc:MGI:1914098]	Fuca2		NA		NA	0.0233348	6.43271	3	3
ENSMUSG00000019866	1.48194	crystallin beta-gamma domain containing 1 [Source:MGI Symbol;Acc:MGI:109544]	Crybg1		NA		NA	0.00200303	8.965	4	4
ENSMUSG00000019916	1.20224	procollagen-proline, 2-oxoglutarate 4-dioxygenase (proline 4-hydroxylase), alpha 1 polypeptide [Source:MGI Symbol;Acc:MGI:97463]	P4ha1		NA	0.0277198	24.1766	0.00336874	24.1204	4	4
ENSMUSG00000019975	1.34277	IKBKB interacting protein [Source:MGI Symbol;Acc:MGI:1914704]	Ikbip		NA		NA	0.0329559	5.48304	4	2
ENSMUSG00000019989	1.85118	ectonucleotide pyrophosphatase/phosphodiesterase 3 [Source:MGI Symbol;Acc:MGI:2143702]	Enpp3	0.0264827	22.9112		NA	0.000127913	12.0693	4	2
ENSMUSG00000020018	0.814723	small nuclear ribonucleoprotein polypeptide F [Source:MGI Symbol;Acc:MGI:1917128]	Snrpf		NA	0.0253203	13.0686	0.00473413	13.1247	4	4
ENSMUSG00000020021	1.25283	FYVE, RhoGEF and PH domain containing 6 [Source:MGI Symbol;Acc:MGI:1261419]	Fgd6		NA		NA	0.033266	9.89257	4	4
ENSMUSG00000020121	1.35987	SLIT-ROBO Rho GTPase activating protein 1 [Source:MGI Symbol;Acc:MGI:2152936]	Srgap1	0.0392134	29.1717		NA	0.00102309	15.7027	4	4
ENSMUSG00000020173	1.36638	cordon-bleu WH2 repeat [Source:MGI Symbol;Acc:MGI:105056]	Cobl		NA		NA	0.0293552	4.45395	3	1
ENSMUSG00000020231	1.30087	disco interacting protein 2 homolog A [Source:MGI Symbol;Acc:MGI:2385920]	Dip2a		NA	0.0273602	4.04982		NA	3	1
ENSMUSG00000020308	0.735657	tubulin polyglutamylase complex subunit 1 [Source:MGI Symbol;Acc:MGI:106618]	Tpgs1		NA		NA	0.0451863	5.37711	3	2
ENSMUSG00000020346	1.21867	mannoside acetylglucosaminyltransferase 1 [Source:MGI Symbol;Acc:MGI:96973]	Mgat1		NA	0.0231792	6.11406		NA	4	4
ENSMUSG00000020469	0.765994	myosin, light polypeptide 7, regulatory [Source:MGI Symbol;Acc:MGI:107495]	Myl7		NA	8.96618e-46	90.7201	3.9117e-06	90.7176	4	4
ENSMUSG00000020473	0.622087	AE binding protein 1 [Source:MGI Symbol;Acc:MGI:1197012]	Aebp1	0.0309815	19.6503		NA	0.000768479	10.2254	3	4
ENSMUSG00000020485	0.815302	SPT4A, DSIF elongation factor subunit [Source:MGI Symbol;Acc:MGI:107416]	Supt4a		NA	0.00316555	6.86333		NA	4	4
ENSMUSG00000020598	0.654023	neuronal cell adhesion molecule [Source:MGI Symbol;Acc:MGI:104750]	Nrcam		NA	0.000770261	16.6806	1.16698e-06	16.6824	3	4
ENSMUSG00000020669	1.75954	Sh3 domain YSC-like 1 [Source:MGI Symbol;Acc:MGI:1346118]	Sh3yl1		NA		NA	0.00519926	4.15859	3	0
ENSMUSG00000020679	0.689742	HNF1 homeobox B [Source:MGI Symbol;Acc:MGI:98505]	Hnf1b		NA	0.00482596	12.0736	0.0132999	12.0754	4	4
ENSMUSG00000020684	0.729828	RAS-like, family 10, member B [Source:MGI Symbol;Acc:MGI:2685575]	Rasl10b		NA		NA	0.0323666	6.75217	3	4
ENSMUSG00000020689	1.36568	integrin beta 3 [Source:MGI Symbol;Acc:MGI:96612]	Itgb3		NA	0.00124456	4.07843		NA	3	1
ENSMUSG00000020736	1.37573	5,3-nucleotidase, cytosolic [Source:MGI Symbol;Acc:MGI:1354954]	Nt5c		NA		NA	0.0328414	7.50429	4	3
ENSMUSG00000020738	0.703343	small ubiquitin-like modifier 2 [Source:MGI Symbol;Acc:MGI:2158813]	Sumo2	0.00115618	88.9057	0.00774051	45.9611	1.17674e-06	46.0173	4	4
ENSMUSG00000020834	0.694416	dehydrogenase/reductase (SDR family) member 13 [Source:MGI Symbol;Acc:MGI:1917701]	Dhrs13		NA		NA	0.0472359	3.6805	3	1
ENSMUSG00000020921	1.44932	transmembrane protein 101 [Source:MGI Symbol;Acc:MGI:1923797]	Tmem101		NA		NA	0.0030954	9.98487	4	4
ENSMUSG00000021009	1.2021	protein tyrosine phosphatase, non-receptor type 21 [Source:MGI Symbol;Acc:MGI:1344406]	Ptpn21		NA	0.00660146	7.36693		NA	3	3
ENSMUSG00000021068	0.801345	ninein [Source:MGI Symbol;Acc:MGI:105108]	Nin		NA		NA	0.0238329	8.64805	4	4
ENSMUSG00000021097	1.48188	calmin [Source:MGI Symbol;Acc:MGI:2136957]	Clmn		NA		NA	0.00428225	13.3617	4	4
ENSMUSG00000021171	0.761328	extended synaptotagmin-like protein 2 [Source:MGI Symbol;Acc:MGI:1261845]	Esyt2		NA		NA	0.011958	14.3101	4	4
ENSMUSG00000021190	0.823993	legumain [Source:MGI Symbol;Acc:MGI:1330838]	Lgmn		NA	9.67824e-05	19.3701		NA	4	4
ENSMUSG00000021200	0.81609	ankyrin repeat and SOCS box-containing 2 [Source:MGI Symbol;Acc:MGI:1929743]	Asb2		NA	5.21085e-05	10.2332	0.0380085	10.1762	3	3
ENSMUSG00000021203	0.655117	OTU domain, ubiquitin aldehyde binding 2 [Source:MGI Symbol;Acc:MGI:1915399]	Otub2		NA		NA	0.010053	6.15373	3	3
ENSMUSG00000021339	1.32933	MRS2 magnesium transporter [Source:MGI Symbol;Acc:MGI:2685748]	Mrs2		NA	0.0108225	5.16163	0.0465937	5.15984	3	2
ENSMUSG00000021408	1.62243	receptor (TNFRSF)-interacting serine-threonine kinase 1 [Source:MGI Symbol;Acc:MGI:108212]	Ripk1		NA		NA	0.00605614	5.32021	3	1
ENSMUSG00000021497	0.767022	thioredoxin domain containing 15 [Source:MGI Symbol;Acc:MGI:1916922]	Txndc15		NA		NA	0.0307213	6.0239	4	4
ENSMUSG00000021504	1.30197	xylosylprotein beta1,4-galactosyltransferase, polypeptide 7 (galactosyltransferase I) [Source:MGI Symbol;Acc:MGI:2384987]	B4galt7		NA	0.0234679	3.90829		NA	3	2
ENSMUSG00000021552	0.743275	G kinase anchoring protein 1 [Source:MGI Symbol;Acc:MGI:1891694]	Gkap1		NA		NA	0.0149659	5.82196	4	3
ENSMUSG00000021650	0.789023	pentatricopeptide repeat domain 2 [Source:MGI Symbol;Acc:MGI:1916177]	Ptcd2		NA		NA	0.0310923	7.15556	4	4
ENSMUSG00000021662	0.803571	Rho guanine nucleotide exchange factor (GEF) 28 [Source:MGI Symbol;Acc:MGI:1346016]	Arhgef28		NA	0.00733149	6.18345		NA	3	2
ENSMUSG00000021669	1.20556	collagen, type IV, alpha 3 (Goodpasture antigen) binding protein [Source:MGI Symbol;Acc:MGI:1915268]	Col4a3bp		NA	0.0235523	9.91356	0.0318057	9.91177	4	4
ENSMUSG00000021714	0.712011	centromere protein K [Source:MGI Symbol;Acc:MGI:1926210]	Cenpk		NA	0.028592	12.3203		NA	4	4
ENSMUSG00000021747	1.59746	RIKEN cDNA 4930452B06 gene [Source:MGI Symbol;Acc:MGI:1926154]	4930452B06Rik	0.0429524	18.9218		NA	0.00101482	10.092	4	3
ENSMUSG00000021765	1.29889	follistatin [Source:MGI Symbol;Acc:MGI:95586]	Fst		NA		NA	0.00105977	26.1416	4	4
ENSMUSG00000021798	0.828677	LIM domain binding 3 [Source:MGI Symbol;Acc:MGI:1344412]	Ldb3		NA	1.66054e-21	9.7377	0.03722	9.73517	3	4
ENSMUSG00000021806	1.25028	nidogen 2 [Source:MGI Symbol;Acc:MGI:1298229]	Nid2	0.0175123	121.833	2.79815e-08	64.3428	3.13093e-06	64.341	4	4
ENSMUSG00000021850	0.508174	coiled-coil domain containing 198 [Source:MGI Symbol;Acc:MGI:1914332]	ccdc198	0.0396045	18.5453	0.0270005	9.7834	0.000114251	9.78518	2	3
ENSMUSG00000021906	0.646671	oxidoreductase NAD-binding domain containing 1 [Source:MGI Symbol;Acc:MGI:1916953]	Oxnad1		NA		NA	0.0197675	5.90363	3	2
ENSMUSG00000021969	1.27099	zinc finger, DHHC domain containing 20 [Source:MGI Symbol;Acc:MGI:1923215]	Zdhhc20		NA		NA	0.0163211	14.6861	4	4
ENSMUSG00000021986	0.590964	APC membrane recruitment 2 [Source:MGI Symbol;Acc:MGI:1919375]	Amer2		NA		NA	0.0258871	6.29593	0	3
ENSMUSG00000022053	1.42772	early B cell factor 2 [Source:MGI Symbol;Acc:MGI:894332]	Ebf2		NA		NA	0.0189844	6.24065	4	2
ENSMUSG00000022114	1.20555	sprouty RTK signaling antagonist 2 [Source:MGI Symbol;Acc:MGI:1345138]	Spry2		NA		NA	0.0162822	9.85509	4	4
ENSMUSG00000022180	0.537678	solute carrier family 7 (cationic amino acid transporter, y+ system), member 8 [Source:MGI Symbol;Acc:MGI:1355323]	Slc7a8		NA	2.03299e-07	6.85699		NA	2	3
ENSMUSG00000022194	0.811498	poly(A) binding protein, nuclear 1 [Source:MGI Symbol;Acc:MGI:1859158]	Pabpn1		NA		NA	3.65689e-06	19.5617	4	4
ENSMUSG00000022197	1.25341	PDZ domain containing 2 [Source:MGI Symbol;Acc:MGI:1922394]	Pdzd2		NA		NA	0.0461531	8.02001	4	3
ENSMUSG00000022231	1.38479	sema domain, seven thrombospondin repeats (type 1 and type 1-like), transmembrane domain (TM) and short cytoplasmic domain, (semaphorin) 5A [Source:MGI Symbol;Acc:MGI:107556]	Sema5a	0.0372079	29.2164		NA	0.000645324	15.7153	4	4
ENSMUSG00000022280	1.23796	ring finger protein 19A [Source:MGI Symbol;Acc:MGI:1353623]	Rnf19a		NA		NA	0.0197662	11.0872	4	4
ENSMUSG00000022313	1.389	UTP23 small subunit processome component [Source:MGI Symbol;Acc:MGI:1925831]	Utp23		NA		NA	0.0280581	6.32583	4	2
ENSMUSG00000022338	0.825849	ENY2 transcription and export complex 2 subunit [Source:MGI Symbol;Acc:MGI:1919286]	Eny2		NA		NA	0.0241616	14.1043	4	4
ENSMUSG00000022438	0.814207	parvin, beta [Source:MGI Symbol;Acc:MGI:2153063]	Parvb		NA	0.00999295	14.2734	0.0194114	14.3296	4	4
ENSMUSG00000022456	0.825391	septin 3 [Source:MGI Symbol;Acc:MGI:1345148]	sept-03		NA		NA	0.00694412	16.2056	4	4
ENSMUSG00000022474	0.75697	phosphomannomutase 1 [Source:MGI Symbol;Acc:MGI:1353418]	Pmm1		NA		NA	0.0118282	6.19993	4	4
ENSMUSG00000022528	0.833295	hes family bHLH transcription factor 1 [Source:MGI Symbol;Acc:MGI:104853]	Hes1		NA		NA	0.0423041	10.9597	4	4
ENSMUSG00000022558	1.26073	maestro heat-like repeat family member 1 [Source:MGI Symbol;Acc:MGI:2442558]	Mroh1		NA	0.00263773	5.89037		NA	4	4
ENSMUSG00000022614	1.21206	lipase maturation factor 2 [Source:MGI Symbol;Acc:MGI:2146015]	Lmf2		NA	0.0233243	10.2286		NA	4	4
ENSMUSG00000022676	1.51509	snail family zinc finger 2 [Source:MGI Symbol;Acc:MGI:1096393]	Snai2	0.0369085	24.6423	0.00797952	13.1829	0.00559631	13.1267	4	4
ENSMUSG00000022724	0.787921	ribosomal oxygenase 2 [Source:MGI Symbol;Acc:MGI:1914264]	Riox2		NA		NA	0.0319991	7.37654	4	4
ENSMUSG00000022836	1.42648	myosin, light polypeptide kinase [Source:MGI Symbol;Acc:MGI:894806]	Mylk		NA		NA	0.0312382	4.99075	4	1
ENSMUSG00000022842	0.750199	endothelin converting enzyme 2 [Source:MGI Symbol;Acc:MGI:1101356]	Ece2		NA		NA	0.0469869	5.48082	4	4
ENSMUSG00000022892	1.20662	amyloid beta (A4) precursor protein [Source:MGI Symbol;Acc:MGI:88059]	App		NA	0.027135	42.6423	0.000128978	42.5861	4	4
ENSMUSG00000022893	1.30857	a disintegrin-like and metallopeptidase (reprolysin type) with thrombospondin type 1 motif, 1 [Source:MGI Symbol;Acc:MGI:109249]	Adamts1		NA	0.000253794	13.4526	0.00554155	13.4508	4	4
ENSMUSG00000022949	0.784783	chloride intracellular channel 6 [Source:MGI Symbol;Acc:MGI:2146607]	Clic6		NA	1.49784e-11	19.5782		NA	4	4
ENSMUSG00000022964	1.25699	transmembrane protein 50B [Source:MGI Symbol;Acc:MGI:1925225]	Tmem50b		NA	3.40557e-05	4.42455		NA	3	2
ENSMUSG00000023009	1.20369	NCK-associated protein 5-like [Source:MGI Symbol;Acc:MGI:3609653]	Nckap5l		NA		NA	0.0291061	9.20961	4	4
ENSMUSG00000023022	1.30968	LIM domain and actin binding 1 [Source:MGI Symbol;Acc:MGI:1920992]	Lima1	0.0463416	33.8876		NA	0.0019052	18.3254	4	4
ENSMUSG00000023367	1.37815	transmembrane protein 176A [Source:MGI Symbol;Acc:MGI:1913308]	Tmem176a		NA	0.00109794	2.76562		NA	3	1
ENSMUSG00000023411	1.30609	nuclear factor of activated T cells, cytoplasmic, calcineurin dependent 4 [Source:MGI Symbol;Acc:MGI:1920431]	Nfatc4		NA	0.027071	13.1865	0.0031534	13.1303	4	4
ENSMUSG00000023800	1.22253	T cell lymphoma invasion and metastasis 2 [Source:MGI Symbol;Acc:MGI:1344338]	Tiam2		NA	0.00296149	3.40705		NA	3	1
ENSMUSG00000023902	1.36413	zinc finger and SCAN domain containing 10 [Source:MGI Symbol;Acc:MGI:3040700]	Zscan10		NA		NA	0.0251714	6.68516	4	3
ENSMUSG00000024085	0.806154	mannosidase 2, alpha 1 [Source:MGI Symbol;Acc:MGI:104669]	Man2a1		NA		NA	0.0476868	17.9888	4	4
ENSMUSG00000024134	1.34022	sine oculis-related homeobox 2 [Source:MGI Symbol;Acc:MGI:102778]	Six2		NA		NA	0.0452466	12.2296	4	4
ENSMUSG00000024140	1.64833	endothelial PAS domain protein 1 [Source:MGI Symbol;Acc:MGI:109169]	Epas1		NA		NA	0.00109785	13.2018	4	3
ENSMUSG00000024302	1.64016	dystrobrevin alpha [Source:MGI Symbol;Acc:MGI:106039]	Dtna		NA		NA	0.0140581	4.9097	3	1
ENSMUSG00000024391	0.652625	apolipoprotein M [Source:MGI Symbol;Acc:MGI:1930124]	Apom		NA	1.19882e-06	6.83015	0.00543211	6.90282	2	3
ENSMUSG00000024456	1.22408	diaphanous related formin 1 [Source:MGI Symbol;Acc:MGI:1194490]	Diaph1		NA		NA	0.0093698	19.6436	4	4
ENSMUSG00000024501	1.31713	dihydropyrimidinase-like 3 [Source:MGI Symbol;Acc:MGI:1349762]	Dpysl3	0.0152324	62.6899		NA	0.000129043	33.8804	4	4
ENSMUSG00000024620	1.2557	platelet derived growth factor receptor, beta polypeptide [Source:MGI Symbol;Acc:MGI:97531]	Pdgfrb		NA		NA	0.00331503	22.729	4	4
ENSMUSG00000024645	1.21401	translocase of inner mitochondrial membrane 21 [Source:MGI Symbol;Acc:MGI:1920595]	Timm21		NA	0.0122606	7.91544		NA	4	4
ENSMUSG00000024687	1.25389	oxysterol binding protein [Source:MGI Symbol;Acc:MGI:97447]	Osbp		NA		NA	0.0159376	12.3899	4	4
ENSMUSG00000024712	0.819232	riboflavin kinase [Source:MGI Symbol;Acc:MGI:1914688]	Rfk		NA	0.00333181	12.5776		NA	4	4
ENSMUSG00000024726	0.81672	carnosine N-methyltransferase 1 [Source:MGI Symbol;Acc:MGI:1914633]	Carnmt1		NA	0.0206045	7.9452	0.0245534	8.00138	4	4
ENSMUSG00000024830	1.34181	ribosomal protein S6 kinase, polypeptide 2 [Source:MGI Symbol;Acc:MGI:1927343]	Rps6kb2		NA		NA	0.0296864	7.48832	4	4
ENSMUSG00000024906	1.29109	MUS81 structure-specific endonuclease subunit [Source:MGI Symbol;Acc:MGI:1918961]	Mus81		NA	0.000705091	4.67817		NA	3	2
ENSMUSG00000024959	0.732569	BCL2-associated agonist of cell death [Source:MGI Symbol;Acc:MGI:1096330]	Bad		NA		NA	0.041173	4.2816	3	2
ENSMUSG00000024985	0.757799	transcription factor 7 like 2, T cell specific, HMG box [Source:MGI Symbol;Acc:MGI:1202879]	Tcf7l2		NA	0.0303593	22.5634	0.0257113	22.5652	4	4
ENSMUSG00000024990	0.623646	retinol binding protein 4, plasma [Source:MGI Symbol;Acc:MGI:97879]	Rbp4		NA	3.49184e-18	13.334	0.029521	13.4067	3	3
ENSMUSG00000025006	1.3463	sorbin and SH3 domain containing 1 [Source:MGI Symbol;Acc:MGI:700014]	Sorbs1		NA	0.0233127	6.09213		NA	3	3
ENSMUSG00000025082	1.82784	von Willebrand factor A domain containing 2 [Source:MGI Symbol;Acc:MGI:2684334]	Vwa2	0.0473261	16.1277		NA	0.00182404	8.52726	4	2
ENSMUSG00000025192	0.773728	ectonucleoside triphosphate diphosphohydrolase 7 [Source:MGI Symbol;Acc:MGI:2135885]	Entpd7		NA		NA	0.049336	5.80098	4	4
ENSMUSG00000025219	0.82975	fibroblast growth factor 8 [Source:MGI Symbol;Acc:MGI:99604]	Fgf8		NA		NA	0.00486955	8.09018	4	4
ENSMUSG00000025241	0.813816	FYVE and coiled-coil domain containing 1 [Source:MGI Symbol;Acc:MGI:107277]	Fyco1		NA		NA	0.0323719	8.5576	4	4
ENSMUSG00000025255	1.31358	zinc finger homeodomain 4 [Source:MGI Symbol;Acc:MGI:2137668]	Zfhx4		NA		NA	0.0209068	9.22632	4	4
ENSMUSG00000025287	1.58935	acyl-CoA thioesterase 9 [Source:MGI Symbol;Acc:MGI:1928939]	Acot9		NA		NA	0.0338137	5.81654	4	1
ENSMUSG00000025484	0.7593	Bet1 golgi vesicular membrane trafficking protein like [Source:MGI Symbol;Acc:MGI:1913128]	Bet1l		NA	0.0400136	3.12761		NA	3	3
ENSMUSG00000025491	1.26923	interferon induced transmembrane protein 1 [Source:MGI Symbol;Acc:MGI:1915963]	Ifitm1		NA	0.0384257	15.5038	0.0114147	15.5021	4	4
ENSMUSG00000025533	1.42768	argininosuccinate lyase [Source:MGI Symbol;Acc:MGI:88084]	Asl		NA		NA	0.0118476	8.29864	4	3
ENSMUSG00000025555	1.20801	FERM, RhoGEF (Arhgef) and pleckstrin domain protein 1 (chondrocyte-derived) [Source:MGI Symbol;Acc:MGI:2446173]	Farp1		NA		NA	0.00558184	27.0504	4	4
ENSMUSG00000025572	1.40027	transmembrane channel-like gene family 6 [Source:MGI Symbol;Acc:MGI:1098686]	Tmc6		NA	0.0271308	5.31657	0.0465139	5.31478	4	2
ENSMUSG00000025647	1.45856	shisa family member 5 [Source:MGI Symbol;Acc:MGI:1915044]	Shisa5		NA		NA	0.00173211	8.62295	4	4
ENSMUSG00000025776	1.46126	cysteine-rich secretory protein LCCL domain containing 1 [Source:MGI Symbol;Acc:MGI:1934666]	Crispld1		NA	0.0337428	8.44805	0.00956616	8.44626	3	2
ENSMUSG00000025789	1.56409	ST8 alpha-N-acetyl-neuraminide alpha-2,8-sialyltransferase 2 [Source:MGI Symbol;Acc:MGI:106020]	St8sia2		NA	0.0272349	9.37923	0.00181195	9.32305	3	2
ENSMUSG00000025793	1.21557	HGF-regulated tyrosine kinase substrate [Source:MGI Symbol;Acc:MGI:104681]	Hgs		NA		NA	0.0315894	15.324	4	4
ENSMUSG00000025932	1.22787	EYA transcriptional coactivator and phosphatase 1 [Source:MGI Symbol;Acc:MGI:109344]	Eya1		NA	0.0316898	17.1672	0.018425	17.1697	4	4
ENSMUSG00000026043	1.4342	collagen, type III, alpha 1 [Source:MGI Symbol;Acc:MGI:88453]	Col3a1	0.0152396	45.1477	1.28666e-16	23.8413	2.37566e-05	23.8395	4	3
ENSMUSG00000026095	1.63866	asparagine synthetase domain containing 1 [Source:MGI Symbol;Acc:MGI:1917646]	Asnsd1		NA		NA	0.0447293	6.97102	4	1
ENSMUSG00000026123	1.28106	pleckstrin homology domain containing, family B (evectins) member 2 [Source:MGI Symbol;Acc:MGI:2385825]	Plekhb2		NA		NA	0.0326443	4.65877	4	4
ENSMUSG00000026147	1.23433	collagen, type IX, alpha 1 [Source:MGI Symbol;Acc:MGI:88465]	Col9a1		NA	0.00109677	5.75467		NA	3	2
ENSMUSG00000026208	0.693812	desmin [Source:MGI Symbol;Acc:MGI:94885]	Des	0.0282742	38.2048	0.000181947	20.1829	8.62091e-05	20.1847	4	4
ENSMUSG00000026342	1.23445	solute carrier family 35, member F5 [Source:MGI Symbol;Acc:MGI:1921400]	Slc35f5		NA	0.0108253	3.59293		NA	3	2
ENSMUSG00000026414	0.829301	troponin T2, cardiac [Source:MGI Symbol;Acc:MGI:104597]	Tnnt2		NA	1.24924e-32	94.7582	0.000406825	94.7556	4	4
ENSMUSG00000026447	1.2365	phosphatidylinositol-4-phosphate 3-kinase catalytic subunit type 2 beta [Source:MGI Symbol;Acc:MGI:2685045]	Pik3c2b		NA		NA	0.0263133	10.198	4	4
ENSMUSG00000026490	1.30098	CDC42 binding protein kinase alpha [Source:MGI Symbol;Acc:MGI:2441841]	Cdc42bpa		NA		NA	0.0211589	16.0081	4	4
ENSMUSG00000026511	0.738059	signal recognition particle 9 [Source:MGI Symbol;Acc:MGI:1350930]	Srp9	0.0312388	34.37		NA	0.0039355	17.6896	4	4
ENSMUSG00000026617	0.767949	bisphosphate 3-nucleotidase 1 [Source:MGI Symbol;Acc:MGI:1338800]	Bpnt1		NA	0.00892681	9.97574		NA	4	4
ENSMUSG00000026674	1.32586	discoidin domain receptor family, member 2 [Source:MGI Symbol;Acc:MGI:1345277]	Ddr2		NA		NA	0.0219343	6.55847	4	3
ENSMUSG00000026678	1.20351	regulator of G-protein signaling 5 [Source:MGI Symbol;Acc:MGI:1098434]	Rgs5		NA		NA	0.00345031	25.8132	4	4
ENSMUSG00000026726	0.672764	cubilin (intrinsic factor-cobalamin receptor) [Source:MGI Symbol;Acc:MGI:1931256]	Cubn		NA	1.83161e-39	51.2914		NA	3	3
ENSMUSG00000026768	1.69698	integrin alpha 8 [Source:MGI Symbol;Acc:MGI:109442]	Itga8	0.016948	23.902		NA	2.98231e-05	12.7279	4	3
ENSMUSG00000026771	1.37971	speckle-type BTB/POZ protein-like [Source:MGI Symbol;Acc:MGI:1924107]	Spopl		NA		NA	0.0198395	5.17263	4	3
ENSMUSG00000026837	1.7855	collagen, type V, alpha 1 [Source:MGI Symbol;Acc:MGI:88457]	Col5a1	6.74985e-08	209.235	4.96512e-06	112.389	1.22011e-23	112.333	4	4
ENSMUSG00000026960	0.817757	ADP-ribosylation factor-like 6 interacting protein 6 [Source:MGI Symbol;Acc:MGI:1929507]	Arl6ip6		NA		NA	0.0317911	9.14355	4	4
ENSMUSG00000026994	1.3742	polypeptide N-acetylgalactosaminyltransferase 3 [Source:MGI Symbol;Acc:MGI:894695]	Galnt3		NA	0.0105409	4.04662		NA	3	3
ENSMUSG00000027168	0.570424	paired box 6 [Source:MGI Symbol;Acc:MGI:97490]	Pax6		NA	4.49457e-08	34.3711	8.97677e-08	34.3729	4	4
ENSMUSG00000027227	0.61722	sorbitol dehydrogenase [Source:MGI Symbol;Acc:MGI:98266]	Sord		NA		NA	0.0108288	7.27713	3	2
ENSMUSG00000027276	1.28332	jagged 1 [Source:MGI Symbol;Acc:MGI:1095416]	Jag1	0.0401338	72.2365		NA	0.00158418	38.4206	4	4
ENSMUSG00000027284	1.42148	congenital dyserythropoietic anemia, type I (human) [Source:MGI Symbol;Acc:MGI:1916218]	Cdan1		NA		NA	0.00660102	8.02884	4	3
ENSMUSG00000027324	0.753907	RNA pseudouridylate synthase domain containing 2 [Source:MGI Symbol;Acc:MGI:1918066]	Rpusd2		NA	0.0125238	13.8849		NA	4	4
ENSMUSG00000027575	1.31849	ADP-ribosylation factor GTPase activating protein 1 [Source:MGI Symbol;Acc:MGI:2183559]	Arfgap1		NA		NA	0.0087722	15.0798	4	4
ENSMUSG00000027660	1.34984	SKI-like [Source:MGI Symbol;Acc:MGI:106203]	Skil		NA		NA	0.00640936	11.1207	4	4
ENSMUSG00000027669	1.24409	guanine nucleotide binding protein (G protein), beta 4 [Source:MGI Symbol;Acc:MGI:104581]	Gnb4		NA	0.0229308	13.4076	0.0466293	13.3672	4	4
ENSMUSG00000027792	1.60167	butyrylcholinesterase [Source:MGI Symbol;Acc:MGI:894278]	Bche		NA		NA	0.00929768	7.06105	4	1
ENSMUSG00000027937	0.752704	jumping translocation breakpoint [Source:MGI Symbol;Acc:MGI:1346082]	Jtb		NA		NA	0.00885919	5.09251	4	4
ENSMUSG00000027944	0.794392	HCLS1 associated X-1 [Source:MGI Symbol;Acc:MGI:1346319]	Hax1		NA		NA	0.026251	13.8259	4	4
ENSMUSG00000027996	0.716055	secreted frizzled-related protein 2 [Source:MGI Symbol;Acc:MGI:108078]	Sfrp2		NA		NA	0.0126824	8.48448	4	4
ENSMUSG00000028005	1.26647	guanylate cyclase 1, soluble, beta 1 [Source:MGI Symbol;Acc:MGI:1860604]	Gucy1b1		NA	4.50025e-05	2.82528		NA	3	2
ENSMUSG00000028023	7.28398	paired-like homeodomain transcription factor 2 [Source:MGI Symbol;Acc:MGI:109340]	Pitx2	0.000324056	61.7032		NA	8.63387e-24	32.7408	4	0
ENSMUSG00000028158	0.707021	microsomal triglyceride transfer protein [Source:MGI Symbol;Acc:MGI:106926]	Mttp		NA	3.40729e-06	9.46116	0.0347295	9.53383	3	3
ENSMUSG00000028194	0.760522	dimethylarginine dimethylaminohydrolase 1 [Source:MGI Symbol;Acc:MGI:1916469]	Ddah1		NA		NA	0.0340256	10.6257	4	4
ENSMUSG00000028228	1.32635	copine III [Source:MGI Symbol;Acc:MGI:1917818]	Cpne3		NA		NA	0.00690546	12.4257	4	4
ENSMUSG00000028289	1.45952	Eph receptor A7 [Source:MGI Symbol;Acc:MGI:95276]	Epha7	0.0131178	44.9073	2.27951e-05	24.2791	4.50115e-05	24.2229	4	4
ENSMUSG00000028364	1.27141	tenascin C [Source:MGI Symbol;Acc:MGI:101922]	Tnc		NA	7.27051e-16	36.7634	0.00695999	36.7774	4	4
ENSMUSG00000028399	1.22367	protein tyrosine phosphatase, receptor type, D [Source:MGI Symbol;Acc:MGI:97812]	Ptprd		NA	5.82579e-05	6.38586		NA	4	4
ENSMUSG00000028532	1.25304	cache domain containing 1 [Source:MGI Symbol;Acc:MGI:2444177]	Cachd1		NA		NA	0.0105226	16.7192	4	4
ENSMUSG00000028689	0.597801	coiled-coil domain containing 163 [Source:MGI Symbol;Acc:MGI:1915644]	Ccdc163		NA		NA	0.0101594	6.97487	2	3
ENSMUSG00000028743	0.735869	aldo-keto reductase family 7, member A5 (aflatoxin aldehyde reductase) [Source:MGI Symbol;Acc:MGI:107796]	Akr7a5		NA		NA	0.013441	12.6633	4	4
ENSMUSG00000028871	1.75495	R-spondin 1 [Source:MGI Symbol;Acc:MGI:2183426]	Rspo1		NA		NA	0.0123995	5.75223	4	1
ENSMUSG00000028883	1.27867	sema domain, immunoglobulin domain (Ig), short basic domain, secreted, (semaphorin) 3A [Source:MGI Symbol;Acc:MGI:107558]	Sema3a		NA		NA	0.00867191	13.6192	4	4
ENSMUSG00000028909	1.3319	protein tyrosine phosphatase, receptor type, U [Source:MGI Symbol;Acc:MGI:1321151]	Ptpru		NA		NA	0.0174759	7.22272	4	4
ENSMUSG00000028910	1.34241	mitochondrial trans-2-enoyl-CoA reductase [Source:MGI Symbol;Acc:MGI:1349441]	Mecr		NA		NA	0.0140667	6.15181	4	3
ENSMUSG00000028917	0.741122	pleckstrin homology domain containing, family M (with RUN domain) member 2 [Source:MGI Symbol;Acc:MGI:1916832]	Plekhm2		NA		NA	0.0152701	7.73746	3	4
ENSMUSG00000028919	1.59268	Rho guanine nucleotide exchange factor (GEF) 19 [Source:MGI Symbol;Acc:MGI:1925912]	Arhgef19		NA		NA	0.00536485	6.02047	3	1
ENSMUSG00000028949	0.80155	SWI/SNF related, matrix associated, actin dependent regulator of chromatin, subfamily d, member 3 [Source:MGI Symbol;Acc:MGI:1914243]	Smarcd3		NA	6.88227e-12	15.202		NA	4	3
ENSMUSG00000028977	0.827067	castor zinc finger 1 [Source:MGI Symbol;Acc:MGI:1196251]	Casz1		NA	1.52483e-06	8.83991	0.0263255	8.78299	3	3
ENSMUSG00000029007	0.727648	angiotensin II, type I receptor-associated protein [Source:MGI Symbol;Acc:MGI:1339977]	Agtrap		NA		NA	0.0411496	5.61048	3	4
ENSMUSG00000029027	1.46404	DNA fragmentation factor, beta subunit [Source:MGI Symbol;Acc:MGI:1196287]	Dffb		NA		NA	0.0386979	3.58779	3	1
ENSMUSG00000029032	0.795716	Rho guanine nucleotide exchange factor (GEF) 16 [Source:MGI Symbol;Acc:MGI:2446219]	Arhgef16		NA	0.0191165	5.89877		NA	3	3
ENSMUSG00000029122	0.744579	EvC ciliary complex subunit 1 [Source:MGI Symbol;Acc:MGI:1890596]	Evc		NA		NA	0.0121318	9.0859	4	4
ENSMUSG00000029189	1.23444	sel-1 suppressor of lin-12-like 3 (C, elegans) [Source:MGI Symbol;Acc:MGI:1916941]	Sel1l3		NA	0.0480181	4.68286		NA	4	3
ENSMUSG00000029309	1.40881	SPARC-like 1 [Source:MGI Symbol;Acc:MGI:108110]	Sparcl1		NA		NA	0.00246497	10.5842	4	4
ENSMUSG00000029486	1.22784	mitochondrial ribosomal protein L1 [Source:MGI Symbol;Acc:MGI:2137202]	Mrpl1		NA		NA	0.0485999	7.35406	4	4
ENSMUSG00000029510	1.50727	glypican 2 (cerebroglycan) [Source:MGI Symbol;Acc:MGI:1919201]	Gpc2		NA	0.0361919	4.03461		NA	3	1
ENSMUSG00000029516	1.22858	citron [Source:MGI Symbol;Acc:MGI:105313]	Cit		NA		NA	0.00370524	25.4247	4	4
ENSMUSG00000029570	0.831542	LFNG O-fucosylpeptide 3-beta-N-acetylglucosaminyltransferase [Source:MGI Symbol;Acc:MGI:1095413]	Lfng		NA	0.0286705	3.22682		NA	3	2
ENSMUSG00000029804	1.53465	hect domain and RLD 3 [Source:MGI Symbol;Acc:MGI:1921248]	Herc3		NA	0.040977	6.82036	0.00172708	6.77993	4	2
ENSMUSG00000029843	0.762126	solute carrier family 13 (sodium/sulfate symporters), member 4 [Source:MGI Symbol;Acc:MGI:2442367]	Slc13a4		NA	0.00190947	9.47796	0.0245114	9.53487	2	3
ENSMUSG00000029844	0.692275	homeobox A1 [Source:MGI Symbol;Acc:MGI:96170]	Hoxa1	0.0138554	44.4118		NA	0.000323222	22.9427	4	4
ENSMUSG00000030022	1.2249	a disintegrin-like and metallopeptidase (reprolysin type) with thrombospondin type 1 motif, 9 [Source:MGI Symbol;Acc:MGI:1916320]	Adamts9		NA		NA	0.0145801	17.483	4	4
ENSMUSG00000030086	1.3424	coiled-coil-helix-coiled-coil-helix domain containing 6 [Source:MGI Symbol;Acc:MGI:1913348]	Chchd6		NA		NA	0.0361346	4.41528	3	1
ENSMUSG00000030207	1.48106	family with sequence similarity 234, member B [Source:MGI Symbol;Acc:MGI:1921775]	Fam234b		NA		NA	0.0367029	5.71489	4	1
ENSMUSG00000030246	0.734711	lactate dehydrogenase B [Source:MGI Symbol;Acc:MGI:96763]	Ldhb		NA		NA	0.00707842	12.2451	4	4
ENSMUSG00000030470	0.776709	cysteine and glycine-rich protein 3 [Source:MGI Symbol;Acc:MGI:1330824]	Csrp3		NA	2.35608e-10	3.69962		NA	3	2
ENSMUSG00000030494	0.718395	rhophilin, Rho GTPase binding protein 2 [Source:MGI Symbol;Acc:MGI:1289234]	Rhpn2		NA		NA	0.0369983	8.43128	4	4
ENSMUSG00000030539	1.35914	sema domain, immunoglobulin domain (Ig), transmembrane domain (TM) and short cytoplasmic domain, (semaphorin) 4B [Source:MGI Symbol;Acc:MGI:107559]	Sema4b		NA		NA	0.0218282	6.87444	4	3
ENSMUSG00000030647	0.780633	NADH:ubiquinone oxidoreductase subunit C2 [Source:MGI Symbol;Acc:MGI:1344370]	Ndufc2		NA		NA	0.0220568	12.0649	4	4
ENSMUSG00000030760	0.702914	alkaline ceramidase 3 [Source:MGI Symbol;Acc:MGI:1913440]	Acer3		NA		NA	0.0426473	5.42524	3	3
ENSMUSG00000030768	1.40036	dispatched RND transporter family member 1 [Source:MGI Symbol;Acc:MGI:1916147]	Disp1		NA		NA	0.00366244	12.6084	4	4
ENSMUSG00000030806	1.53422	syntaxin 1B [Source:MGI Symbol;Acc:MGI:1930705]	Stx1b		NA		NA	0.0476155	4.90073	3	1
ENSMUSG00000030946	0.712459	phospholysine phosphohistidine inorganic pyrophosphate phosphatase [Source:MGI Symbol;Acc:MGI:1923679]	Lhpp		NA	0.0242259	6.435	0.017858	6.49118	4	4
ENSMUSG00000031137	1.44068	fibroblast growth factor 13 [Source:MGI Symbol;Acc:MGI:109178]	Fgf13		NA		NA	0.0144548	7.64277	4	3
ENSMUSG00000031155	0.606309	proviral integration site 2 [Source:MGI Symbol;Acc:MGI:97587]	Pim2		NA	6.20227e-05	11.9892		NA	3	4
ENSMUSG00000031169	0.709055	porcupine O-acyltransferase [Source:MGI Symbol;Acc:MGI:1890212]	Porcn		NA	0.0354632	7.77952	0.018525	7.7813	3	3
ENSMUSG00000031242	1.42499	RIKEN cDNA 2610002M06 gene [Source:MGI Symbol;Acc:MGI:1914278]	2610002M06Rik		NA		NA	0.0470844	5.72875	4	2
ENSMUSG00000031398	1.24157	plexin A3 [Source:MGI Symbol;Acc:MGI:107683]	Plxna3		NA		NA	0.0420551	7.46394	4	4
ENSMUSG00000031482	1.42976	solute carrier family 25 (mitochondrial carrier ornithine transporter), member 15 [Source:MGI Symbol;Acc:MGI:1342274]	Slc25a15		NA		NA	0.00813156	8.84507	4	3
ENSMUSG00000031530	0.795507	dual specificity phosphatase 4 [Source:MGI Symbol;Acc:MGI:2442191]	Dusp4		NA		NA	0.00753601	15.9788	4	4
ENSMUSG00000031558	1.27558	slit guidance ligand 2 [Source:MGI Symbol;Acc:MGI:1315205]	Slit2		NA	0.0055	13.9391	0.00260457	13.8987	4	4
ENSMUSG00000031820	0.787809	BRISC and BRCA1 A complex member 1 [Source:MGI Symbol;Acc:MGI:1915501]	Babam1		NA		NA	0.00821416	17.5784	4	4
ENSMUSG00000031903	1.45356	phospholipase A2, group XV [Source:MGI Symbol;Acc:MGI:2178076]	Pla2g15		NA		NA	0.0483305	6.24135	4	3
ENSMUSG00000031974	1.21687	ATP-binding cassette, sub-family B (MDR/TAP), member 10 [Source:MGI Symbol;Acc:MGI:1860508]	Abcb10		NA	0.0101414	4.48164		NA	4	3
ENSMUSG00000032041	0.663318	toll-interleukin 1 receptor (TIR) domain-containing adaptor protein [Source:MGI Symbol;Acc:MGI:2152213]	Tirap	0.0422641	21.1336		NA	0.00313825	10.9971	4	4
ENSMUSG00000032083	0.605673	apolipoprotein A-I [Source:MGI Symbol;Acc:MGI:88049]	Apoa1		NA	1.19881e-27	23.7439	0.00184053	23.8165	3	3
ENSMUSG00000032085	1.20122	transgelin [Source:MGI Symbol;Acc:MGI:106012]	Tagln		NA	6.81226e-07	14.9825		NA	4	4
ENSMUSG00000032119	0.827753	histone H4 transcription factor [Source:MGI Symbol;Acc:MGI:2429620]	Hinfp		NA	0.0299231	5.39953		NA	3	3
ENSMUSG00000032175	1.25095	tyrosine kinase 2 [Source:MGI Symbol;Acc:MGI:1929470]	Tyk2		NA	0.0431403	4.28302		NA	3	3
ENSMUSG00000032220	1.39293	myosin IE [Source:MGI Symbol;Acc:MGI:106621]	Myo1e		NA		NA	0.0143767	9.66599	4	3
ENSMUSG00000032239	1.20745	retinitis pigmentosa 9 (human) [Source:MGI Symbol;Acc:MGI:2157166]	Rp9		NA	0.0497759	9.30555		NA	4	4
ENSMUSG00000032261	1.23748	SH3 domain binding glutamic acid-rich protein like 2 [Source:MGI Symbol;Acc:MGI:1915350]	Sh3bgrl2		NA		NA	0.00894655	9.69557	4	4
ENSMUSG00000032265	1.54973	terminal nucleotidyltransferase 5A [Source:MGI Symbol;Acc:MGI:2670964]	Tent5a		NA		NA	0.0102353	5.44713	3	2
ENSMUSG00000032291	1.24914	cellular retinoic acid binding protein I [Source:MGI Symbol;Acc:MGI:88490]	Crabp1		NA		NA	0.00201207	63.6402	4	4
ENSMUSG00000032327	0.734574	stimulated by retinoic acid gene 6 [Source:MGI Symbol;Acc:MGI:107742]	Stra6		NA		NA	0.0086195	16.9954	4	4
ENSMUSG00000032363	1.34662	a disintegrin-like and metallopeptidase (reprolysin type) with thrombospondin type 1 motif, 7 [Source:MGI Symbol;Acc:MGI:1347346]	Adamts7		NA	0.0175556	4.69281		NA	3	2
ENSMUSG00000032440	1.5854	transforming growth factor, beta receptor II [Source:MGI Symbol;Acc:MGI:98729]	Tgfbr2		NA		NA	0.00524292	7.75176	4	3
ENSMUSG00000032494	0.651802	teratocarcinoma-derived growth factor 1 [Source:MGI Symbol;Acc:MGI:98658]	Tdgf1		NA	0.002284	10.8825		NA	3	2
ENSMUSG00000032705	1.51739	exonuclease 3-5 domain containing 2 [Source:MGI Symbol;Acc:MGI:1922485]	Exd2		NA		NA	0.00455284	6.56012	3	2
ENSMUSG00000032783	1.32944	trophinin associated protein [Source:MGI Symbol;Acc:MGI:1925983]	Troap		NA		NA	0.00900454	9.75488	4	4
ENSMUSG00000032786	0.705144	aminolevulinic acid synthase 1 [Source:MGI Symbol;Acc:MGI:87989]	Alas1		NA		NA	0.00676416	8.23092	4	4
ENSMUSG00000032846	1.24762	zinc finger SWIM-type containing 6 [Source:MGI Symbol;Acc:MGI:1914513]	Zswim6		NA		NA	0.0243658	11.0577	4	4
ENSMUSG00000032890	0.788445	regulating synaptic membrane exocytosis 3 [Source:MGI Symbol;Acc:MGI:2443331]	Rims3		NA		NA	0.0401942	6.14098	4	4
ENSMUSG00000033157	1.50129	abhydrolase domain containing 10 [Source:MGI Symbol;Acc:MGI:2442422]	Abhd10		NA		NA	0.0398628	7.31002	4	2
ENSMUSG00000033278	1.56798	protein tyrosine phosphatase, receptor type, M [Source:MGI Symbol;Acc:MGI:102694]	Ptprm		NA	0.0017973	5.83832	0.00975498	5.78213	3	2
ENSMUSG00000033294	0.818531	NOC4 like [Source:MGI Symbol;Acc:MGI:2140843]	Noc4l		NA		NA	0.0131705	14.4317	4	4
ENSMUSG00000033306	1.22734	LIM domain containing preferred translocation partner in lipoma [Source:MGI Symbol;Acc:MGI:2441849]	Lpp		NA	1.56636e-06	32.009	0.000681573	31.9685	4	4
ENSMUSG00000033350	1.31736	carbohydrate sulfotransferase 2 [Source:MGI Symbol;Acc:MGI:1891160]	Chst2		NA		NA	0.00568368	9.93353	4	4
ENSMUSG00000033361	1.32025	proline rich Gla (G-carboxyglutamic acid) 3 (transmembrane) [Source:MGI Symbol;Acc:MGI:2685214]	Prrg3		NA		NA	0.0081538	8.80724	4	4
ENSMUSG00000033373	1.27347	farnesyltransferase, CAAX box, beta [Source:MGI Symbol;Acc:MGI:1861305]	Fntb		NA		NA	0.0377381	10.1805	4	4
ENSMUSG00000033389	1.20247	Rho GTPase activating protein 44 [Source:MGI Symbol;Acc:MGI:2144423]	Arhgap44		NA	0.00626072	4.28038		NA	3	2
ENSMUSG00000033400	1.23695	amylo-1,6-glucosidase, 4-alpha-glucanotransferase [Source:MGI Symbol;Acc:MGI:1924809]	Agl		NA		NA	0.0337698	9.9834	4	4
ENSMUSG00000033420	1.48541	anthrax toxin receptor 1 [Source:MGI Symbol;Acc:MGI:1916788]	Antxr1		NA		NA	0.0188824	5.63574	3	1
ENSMUSG00000033453	1.25525	a disintegrin-like and metallopeptidase (reprolysin type) with thrombospondin type 1 motif, 15 [Source:MGI Symbol;Acc:MGI:2449569]	Adamts15		NA	0.00613436	4.36459		NA	3	2
ENSMUSG00000033701	0.819695	acyl-Coenzyme A binding domain containing 6 [Source:MGI Symbol;Acc:MGI:1919732]	Acbd6		NA		NA	0.0297806	17.6223	4	4
ENSMUSG00000033781	0.73448	ankyrin repeat and SOCS box-containing 13 [Source:MGI Symbol;Acc:MGI:2145525]	Asb13		NA		NA	0.024847	11.4613	4	4
ENSMUSG00000033788	1.31892	dysferlin [Source:MGI Symbol;Acc:MGI:1349385]	Dysf		NA	0.0103839	8.14005		NA	4	3
ENSMUSG00000033792	1.20564	ATPase, Cu++ transporting, alpha polypeptide [Source:MGI Symbol;Acc:MGI:99400]	Atp7a		NA		NA	0.0277042	10.0656	4	4
ENSMUSG00000033837	0.831665	forkhead box H1 [Source:MGI Symbol;Acc:MGI:1347465]	Foxh1		NA		NA	0.0283667	12.8244	4	4
ENSMUSG00000034037	1.3575	FYVE, RhoGEF and PH domain containing 5 [Source:MGI Symbol;Acc:MGI:2443369]	Fgd5	0.0426689	33.41		NA	0.00130441	17.9711	4	4
ENSMUSG00000034206	1.21108	polymerase (DNA directed), theta [Source:MGI Symbol;Acc:MGI:2155399]	Polq		NA		NA	0.0259967	11.1331	4	4
ENSMUSG00000034295	0.809222	formin homology 2 domain containing 3 [Source:MGI Symbol;Acc:MGI:1925847]	Fhod3		NA	0.00124699	8.87779	0.0390536	8.93397	4	4
ENSMUSG00000034324	1.30019	transmembrane protein 132C [Source:MGI Symbol;Acc:MGI:2443061]	Tmem132c		NA		NA	0.0103547	13.3749	4	4
ENSMUSG00000034708	1.30791	granulin [Source:MGI Symbol;Acc:MGI:95832]	Grn		NA		NA	0.0150562	8.21091	4	4
ENSMUSG00000034723	1.31938	thioredoxin-related transmembrane protein 4 [Source:MGI Symbol;Acc:MGI:106558]	Tmx4		NA		NA	0.0256595	7.88301	4	4
ENSMUSG00000034765	0.733076	dual specificity phosphatase 5 [Source:MGI Symbol;Acc:MGI:2685183]	Dusp5		NA		NA	0.00886271	10.6947	4	4
ENSMUSG00000034789	0.793895	RAB24, member RAS oncogene family [Source:MGI Symbol;Acc:MGI:105065]	Rab24		NA		NA	0.0442446	9.3216	4	4
ENSMUSG00000034981	1.25715	prostate androgen-regulated mucin-like protein 1 [Source:MGI Symbol;Acc:MGI:2443349]	Parm1		NA	0.0382224	5.95383		NA	4	4
ENSMUSG00000035000	1.21987	dipeptidylpeptidase 4 [Source:MGI Symbol;Acc:MGI:94919]	Dpp4		NA	0.000269835	14.3151		NA	3	3
ENSMUSG00000035164	1.7056	zinc finger CCCH type containing 12C [Source:MGI Symbol;Acc:MGI:3026959]	Zc3h12c	0.0465161	13.5979		NA	0.00100298	7.22616	4	1
ENSMUSG00000035278	0.801188	pleckstrin homology domain containing, family J member 1 [Source:MGI Symbol;Acc:MGI:1925920]	Plekhj1		NA		NA	0.0333842	14.2745	4	4
ENSMUSG00000035357	1.21862	PDZ domain containing RING finger 3 [Source:MGI Symbol;Acc:MGI:1933157]	Pdzrn3		NA		NA	0.0233523	14.7134	4	4
ENSMUSG00000035437	1.20108	RAB GTPase activating protein 1 [Source:MGI Symbol;Acc:MGI:2385139]	Rabgap1		NA		NA	0.0150732	13.7998	4	4
ENSMUSG00000035530	0.829581	eukaryotic translation initiation factor 1 [Source:MGI Symbol;Acc:MGI:105125]	Eif1	0.0189073	84.1047		NA		NA	4	4
ENSMUSG00000035551	0.606646	insulin-like growth factor binding protein-like 1 [Source:MGI Symbol;Acc:MGI:1933198]	Igfbpl1	0.00108185	52.7185	0.0307041	27.4439	4.8132e-08	27.5001	4	4
ENSMUSG00000035776	1.35881	CD99 antigen-like 2 [Source:MGI Symbol;Acc:MGI:2177151]	Cd99l2		NA		NA	0.0449116	6.71596	3	3
ENSMUSG00000035799	1.28765	twist basic helix-loop-helix transcription factor 1 [Source:MGI Symbol;Acc:MGI:98872]	Twist1		NA		NA	0.0256179	41.3259	4	4
ENSMUSG00000035840	1.41491	LysM, putative peptidoglycan-binding, domain containing 3 [Source:MGI Symbol;Acc:MGI:1915906]	Lysmd3		NA		NA	0.0332082	8.12169	4	3
ENSMUSG00000035967	1.35599	integrator complex subunit 6 like [Source:MGI Symbol;Acc:MGI:2442593]	Ints6l		NA		NA	0.00560195	11.6003	4	4
ENSMUSG00000036103	1.28887	collectin sub-family member 12 [Source:MGI Symbol;Acc:MGI:2152907]	Colec12	0.0221322	53.1218		NA	0.000205581	28.8012	4	4
ENSMUSG00000036155	1.27951	mannoside acetylglucosaminyltransferase 5 [Source:MGI Symbol;Acc:MGI:894701]	Mgat5		NA		NA	0.0408297	8.63043	4	4
ENSMUSG00000036503	1.29834	ring finger protein 13 [Source:MGI Symbol;Acc:MGI:1346341]	Rnf13		NA		NA	0.0238321	5.29979	4	3
ENSMUSG00000036528	1.42076	PTPRF interacting protein, binding protein 2 (liprin beta 2) [Source:MGI Symbol;Acc:MGI:894649]	Ppfibp2		NA		NA	0.0301337	5.71325	3	3
ENSMUSG00000036545	1.22394	a disintegrin-like and metallopeptidase (reprolysin type) with thrombospondin type 1 motif, 2 [Source:MGI Symbol;Acc:MGI:1347356]	Adamts2		NA	8.5082e-06	7.87929		NA	3	2
ENSMUSG00000036667	1.23095	TRPM8 channel-associated factor 1 [Source:MGI Symbol;Acc:MGI:1914665]	Tcaf1		NA		NA	0.000593321	27.3253	4	4
ENSMUSG00000037161	1.31723	mitochondria localized glutamic acid rich protein [Source:MGI Symbol;Acc:MGI:1914999]	Mgarp		NA	0.0310349	2.47741		NA	3	1
ENSMUSG00000037211	1.21515	sprouty RTK signaling antagonist 1 [Source:MGI Symbol;Acc:MGI:1345139]	Spry1		NA	0.00973651	7.65738		NA	4	4
ENSMUSG00000037325	0.72639	Bardet-Biedl syndrome 7 (human) [Source:MGI Symbol;Acc:MGI:1918742]	Bbs7		NA	0.0327388	6.8035		NA	3	3
ENSMUSG00000037335	1.33547	heart and neural crest derivatives expressed 1 [Source:MGI Symbol;Acc:MGI:103577]	Hand1		NA	5.44396e-15	39.4429		NA	3	3
ENSMUSG00000037625	1.33214	claudin 11 [Source:MGI Symbol;Acc:MGI:106925]	Cldn11		NA	0.0170505	6.64625		NA	3	2
ENSMUSG00000037652	1.32421	polyhomeotic 3 [Source:MGI Symbol;Acc:MGI:2181434]	Phc3		NA		NA	0.0146699	6.91514	4	4
ENSMUSG00000037664	0.807341	cyclin-dependent kinase inhibitor 1C (P57) [Source:MGI Symbol;Acc:MGI:104564]	Cdkn1c		NA	1.57633e-06	74.1123	0.00140704	74.1098	4	4
ENSMUSG00000037725	1.27347	cytoskeleton associated protein 2 [Source:MGI Symbol;Acc:MGI:1931797]	Ckap2		NA		NA	0.0287676	12.5686	4	4
ENSMUSG00000037820	1.21439	transglutaminase 2, C polypeptide [Source:MGI Symbol;Acc:MGI:98731]	Tgm2		NA	5.22033e-05	13.4296	0.0250729	13.4278	3	2
ENSMUSG00000037822	1.43106	small integral membrane protein 14 [Source:MGI Symbol;Acc:MGI:1915802]	Smim14		NA	0.00317644	4.17953	0.0367957	4.12334	3	2
ENSMUSG00000037991	0.821849	RecQ mediated genome instability 2 [Source:MGI Symbol;Acc:MGI:2685383]	Rmi2		NA	0.00927119	4.19461		NA	4	4
ENSMUSG00000038116	1.20329	PHD finger protein 20 [Source:MGI Symbol;Acc:MGI:2444148]	Phf20		NA		NA	0.0135411	17.1046	4	4
ENSMUSG00000038146	1.24862	notch 3 [Source:MGI Symbol;Acc:MGI:99460]	Notch3	0.0457313	66.8231		NA	0.00223031	36.0863	4	4
ENSMUSG00000038168	1.29398	prolyl 3-hydroxylase 2 [Source:MGI Symbol;Acc:MGI:2146663]	P3h2		NA	0.00429984	15.1083	0.0182081	15.0356	4	4
ENSMUSG00000038178	0.776861	solute carrier family 43, member 2 [Source:MGI Symbol;Acc:MGI:2442746]	Slc43a2		NA	0.00627306	6.81684		NA	3	3
ENSMUSG00000038205	1.34119	protein kinase, AMP-activated, beta 2 non-catalytic subunit [Source:MGI Symbol;Acc:MGI:1336185]	Prkab2		NA		NA	0.0135327	11.3488	4	4
ENSMUSG00000038239	0.803926	histidine rich calcium binding protein [Source:MGI Symbol;Acc:MGI:96226]	Hrc		NA	1.82725e-07	4.7664		NA	3	2
ENSMUSG00000038481	1.26086	cyclin-dependent kinase 19 [Source:MGI Symbol;Acc:MGI:1925584]	Cdk19		NA	0.0279808	5.73136	0.0417568	5.72957	3	2
ENSMUSG00000038485	1.21383	suppressor of cytokine signaling 7 [Source:MGI Symbol;Acc:MGI:2651588]	Socs7		NA		NA	0.0464495	10.4696	4	4
ENSMUSG00000038604	1.24482	RHO family interacting cell polarization regulator 1 [Source:MGI Symbol;Acc:MGI:1922937]	Ripor1		NA		NA	0.0171135	11.8525	4	4
ENSMUSG00000038677	1.47477	signal peptide, CUB domain, EGF-like 3 [Source:MGI Symbol;Acc:MGI:3045253]	Scube3	0.0244314	30.0677		NA	0.000372267	16.1412	4	4
ENSMUSG00000038702	1.48254	dermatan sulfate epimerase-like [Source:MGI Symbol;Acc:MGI:2442948]	Dsel		NA		NA	0.0367343	4.72642	4	1
ENSMUSG00000038764	1.42615	protein tyrosine phosphatase, non-receptor type 3 [Source:MGI Symbol;Acc:MGI:105307]	Ptpn3		NA		NA	0.00138985	6.38531	4	3
ENSMUSG00000038765	1.28759	LIM homeobox transcription factor 1 beta [Source:MGI Symbol;Acc:MGI:1100513]	Lmx1b		NA	0.0377347	3.48702		NA	3	1
ENSMUSG00000038855	1.40449	inositol 1,4,5-trisphosphate 3-kinase B [Source:MGI Symbol;Acc:MGI:109235]	Itpkb		NA		NA	0.0245366	7.07892	4	3
ENSMUSG00000038954	1.44183	SPT3, SAGA and STAGA complex component [Source:MGI Symbol;Acc:MGI:1923723]	Supt3		NA		NA	0.0281933	6.43273	4	2
ENSMUSG00000039043	1.28103	actin-related protein 2/3 complex inhibitor [Source:MGI Symbol;Acc:MGI:1917670]	Arpin		NA		NA	0.0461635	6.21355	4	3
ENSMUSG00000039115	1.30712	integrin alpha 9 [Source:MGI Symbol;Acc:MGI:104756]	Itga9	0.0096198	79.5702		NA	1.18387e-05	43.0711	4	4
ENSMUSG00000039219	1.20216	AT rich interactive domain 4B (RBP1-like) [Source:MGI Symbol;Acc:MGI:2137512]	Arid4b		NA		NA	0.0392947	14.5661	4	4
ENSMUSG00000039286	1.40632	fibronectin type III domain containing 3B [Source:MGI Symbol;Acc:MGI:1919257]	Fndc3b	0.00891892	43.6903	0.0309002	23.6877	5.77207e-06	23.6315	4	4
ENSMUSG00000039376	0.811781	synaptopodin 2-like [Source:MGI Symbol;Acc:MGI:1916010]	Synpo2l		NA	7.18528e-08	10.7216		NA	3	4
ENSMUSG00000039395	0.766723	melanoregulin [Source:MGI Symbol;Acc:MGI:2151839]	Mreg		NA	0.00988172	4.58218		NA	3	2
ENSMUSG00000039428	0.662684	transmembrane protein 135 [Source:MGI Symbol;Acc:MGI:1920009]	Tmem135		NA	0.0415167	9.71984	0.00552286	9.77601	3	4
ENSMUSG00000039542	0.7972	neural cell adhesion molecule 1 [Source:MGI Symbol;Acc:MGI:97281]	Ncam1		NA		NA	0.0331751	19.2297	4	4
ENSMUSG00000039713	0.753194	pleckstrin homology domain containing, family G (with RhoGef domain) member 5 [Source:MGI Symbol;Acc:MGI:2652860]	Plekhg5		NA	0.000740796	3.79018		NA	3	3
ENSMUSG00000039738	1.22886	SLX4 structure-specific endonuclease subunit homolog (S, cerevisiae) [Source:MGI Symbol;Acc:MGI:106299]	Slx4		NA		NA	0.0407317	10.8534	4	4
ENSMUSG00000039911	0.776487	splA/ryanodine receptor domain and SOCS box containing 1 [Source:MGI Symbol;Acc:MGI:1921896]	Spsb1		NA	0.0156563	4.40656		NA	4	3
ENSMUSG00000039982	0.536746	deltex 4, E3 ubiquitin ligase [Source:MGI Symbol;Acc:MGI:2672905]	Dtx4	0.00491018	40.882		NA	8.81835e-07	21.5343	4	4
ENSMUSG00000040021	1.27481	large tumor suppressor [Source:MGI Symbol;Acc:MGI:1333883]	Lats1		NA		NA	0.0143481	13.0163	4	4
ENSMUSG00000040152	1.84744	thrombospondin 1 [Source:MGI Symbol;Acc:MGI:98737]	Thbs1	0.00205302	30.5583		NA	5.28781e-07	16.3028	4	3
ENSMUSG00000040254	1.57249	sema domain, immunoglobulin domain (Ig), short basic domain, secreted, (semaphorin) 3D [Source:MGI Symbol;Acc:MGI:1860118]	Sema3d		NA		NA	0.0365603	4.52763	3	1
ENSMUSG00000040310	1.70293	aristaless-like homeobox 4 [Source:MGI Symbol;Acc:MGI:108359]	Alx4		NA	0.0157643	5.22592	0.0103381	5.16974	3	1
ENSMUSG00000040447	0.714263	spinster homolog 2 [Source:MGI Symbol;Acc:MGI:2384936]	Spns2		NA	0.00331361	4.20275		NA	3	3
ENSMUSG00000040540	1.2143	predicted gene 9770 [Source:MGI Symbol;Acc:MGI:3708545]	Gm9770		NA	0.0273536	3.51376		NA	4	2
ENSMUSG00000040557	1.83075	methyltransferase like 27 [Source:MGI Symbol;Acc:MGI:1933146]	Mettl27		NA		NA	0.00625234	5.08948	3	1
ENSMUSG00000041115	1.54149	IQ motif and Sec7 domain 2 [Source:MGI Symbol;Acc:MGI:3528396]	Iqsec2		NA		NA	0.0400982	4.10115	3	1
ENSMUSG00000041506	0.805195	RRP9, small subunit (SSU) processome component, homolog (yeast) [Source:MGI Symbol;Acc:MGI:2384313]	Rrp9		NA		NA	0.00335764	14.0086	4	4
ENSMUSG00000041540	1.37433	SRY (sex determining region Y)-box 5 [Source:MGI Symbol;Acc:MGI:98367]	Sox5		NA	0.0065719	5.59295	0.0437435	5.59117	3	2
ENSMUSG00000041757	0.808163	pleckstrin homology domain containing, family A member 6 [Source:MGI Symbol;Acc:MGI:2388662]	Plekha6		NA	0.00543244	14.7461	0.0292057	14.7436	4	4
ENSMUSG00000041836	0.655759	protein tyrosine phosphatase, receptor type, E [Source:MGI Symbol;Acc:MGI:97813]	Ptpre		NA		NA	0.00375216	7.6566	4	4
ENSMUSG00000041935	1.24565	expressed sequence AW549877 [Source:MGI Symbol;Acc:MGI:2146232]	AW549877		NA		NA	0.0336923	11.473	4	4
ENSMUSG00000042286	1.25643	stabilin 1 [Source:MGI Symbol;Acc:MGI:2178742]	Stab1		NA	0.00242424	8.73498	0.0281045	8.67879	4	4
ENSMUSG00000042436	1.72407	microfibrillar-associated protein 4 [Source:MGI Symbol;Acc:MGI:1342276]	Mfap4	0.0122283	24.2965		NA	2.93908e-05	12.9754	4	3
ENSMUSG00000042569	0.766104	dehydrogenase/reductase (SDR family) member 7B [Source:MGI Symbol;Acc:MGI:2384931]	Dhrs7b		NA		NA	0.0367369	5.24497	3	4
ENSMUSG00000042807	1.21906	HECT, C2 and WW domain containing E3 ubiquitin protein ligase 2 [Source:MGI Symbol;Acc:MGI:2685817]	Hecw2		NA	0.0217377	4.1299		NA	3	2
ENSMUSG00000042812	0.807609	forkhead box F1 [Source:MGI Symbol;Acc:MGI:1347470]	Foxf1		NA	0.00350567	22.2982	0.0274318	22.2956	4	4
ENSMUSG00000042834	1.23792	neuronal regeneration related protein [Source:MGI Symbol;Acc:MGI:99444]	Nrep	0.0272015	56.8784	0.0264391	31.0372	6.82728e-05	30.981	4	4
ENSMUSG00000043015	1.43325	nuclear envelope integral membrane protein 2 [Source:MGI Symbol;Acc:MGI:2444113]	Nemp2		NA		NA	0.0352235	4.80839	3	1
ENSMUSG00000043162	0.637634	Pigy upstream reading frame [Source:MGI Symbol;Acc:MGI:1913709]	Pyurf		NA		NA	0.0125258	5.5767	1	4
ENSMUSG00000043192	0.795656	predicted gene 1840 [Source:MGI Symbol;Acc:MGI:3037698]	Gm1840		NA	0.00159751	6.50021		NA	4	3
ENSMUSG00000043336	1.23453	filamin A interacting protein 1-like [Source:MGI Symbol;Acc:MGI:1925999]	Filip1l		NA	0.0113585	3.34688		NA	3	2
ENSMUSG00000043424	0.684815	eukaryotic translation initiation factor 3, subunit J2 [Source:MGI Symbol;Acc:MGI:3704486]	Eif3j2	0.0225403	25.4252	0.00521126	13.2612	7.02599e-05	13.3174	4	4
ENSMUSG00000043639	0.817955	RNA binding motif protein 20 [Source:MGI Symbol;Acc:MGI:1920963]	Rbm20		NA	0.000504556	15.8457	0.0343838	15.8431	4	4
ENSMUSG00000044211	0.729201	predicted gene 7887 [Source:MGI Symbol;Acc:MGI:3648251]	Gm7887		NA		NA	0.0288844	8.10453	4	4
ENSMUSG00000044254	0.657065	proprotein convertase subtilisin/kexin type 9 [Source:MGI Symbol;Acc:MGI:2140260]	Pcsk9		NA	0.0320405	12.6333	0.00184848	12.6351	4	3
ENSMUSG00000044365	1.37596	CXXC finger 4 [Source:MGI Symbol;Acc:MGI:2442112]	Cxxc4	0.0333678	30.309		NA	0.00060678	16.3673	4	4
ENSMUSG00000044442	0.739081	N-6 adenine-specific DNA methyltransferase 1 (putative) [Source:MGI Symbol;Acc:MGI:1915018]	N6amt1		NA		NA	0.0138345	6.89665	4	4
ENSMUSG00000044533	0.778633	ribosomal protein S2 [Source:MGI Symbol;Acc:MGI:105110]	Rps2		NA	4.44906e-09	302.171	7.90526e-24	302.227	4	4
ENSMUSG00000044600	1.29257	small integral membrane protein 7 [Source:MGI Symbol;Acc:MGI:1914068]	Smim7		NA		NA	0.0142742	11.7301	4	4
ENSMUSG00000044934	0.675282	zinc finger protein 367 [Source:MGI Symbol;Acc:MGI:2442266]	Zfp367		NA		NA	0.0497226	9.86113	3	4
ENSMUSG00000044982	0.607432	SFT2 domain containing 3 [Source:MGI Symbol;Acc:MGI:1914408]	Sft2d3		NA		NA	0.0340287	5.60856	3	4
ENSMUSG00000045140	0.736128	phosphatidylinositol glycan anchor biosynthesis, class W [Source:MGI Symbol;Acc:MGI:1917575]	Pigw		NA		NA	0.040031	4.04961	2	3
ENSMUSG00000045294	0.783598	insulin induced gene 1 [Source:MGI Symbol;Acc:MGI:1916289]	Insig1		NA		NA	0.0486365	5.79416	4	4
ENSMUSG00000045314	1.42321	sosondowah ankyrin repeat domain family member B [Source:MGI Symbol;Acc:MGI:1925338]	Sowahb		NA		NA	0.0397224	3.55218	3	0
ENSMUSG00000045409	1.22587	tripartite motif-containing 39 [Source:MGI Symbol;Acc:MGI:1890659]	Trim39		NA		NA	0.029803	12.6431	4	4
ENSMUSG00000045799	0.829198	predicted gene 9800 [Source:MGI Symbol;Acc:MGI:3710580]	Gm9800		NA	1.03227e-18	88.8565	0.0358943	88.9133	4	4
ENSMUSG00000045854	2.00706	LYR motif containing 2 [Source:MGI Symbol;Acc:MGI:1917573]	Lyrm2	0.0317317	15.8403		NA	0.00135375	8.35101	4	1
ENSMUSG00000046204	0.794155	paraneoplastic antigen MA2 [Source:MGI Symbol;Acc:MGI:2444129]	Pnma2		NA	0.036176	3.76047		NA	4	4
ENSMUSG00000046329	0.797789	solute carrier family 25 (mitochondrial carrier; phosphate carrier), member 23 [Source:MGI Symbol;Acc:MGI:1914222]	Slc25a23		NA		NA	0.0299368	10.15	4	4
ENSMUSG00000046516	1.58677	cytochrome c oxidase assembly protein 17, copper chaperone [Source:MGI Symbol;Acc:MGI:1333806]	Cox17		NA		NA	0.0218618	5.10856	3	1
ENSMUSG00000046743	1.33491	FAT atypical cadherin 4 [Source:MGI Symbol;Acc:MGI:3045256]	Fat4		NA		NA	0.0122095	9.71148	4	4
ENSMUSG00000046761	1.42256	family with sequence similarity 83, member H [Source:MGI Symbol;Acc:MGI:2145900]	Fam83h		NA		NA	0.0441236	3.64161	3	1
ENSMUSG00000046982	0.778066	teashirt zinc finger family member 1 [Source:MGI Symbol;Acc:MGI:1346031]	Tshz1		NA		NA	0.00239721	19.4979	4	4
ENSMUSG00000047085	0.720772	leucine rich repeat containing 4B [Source:MGI Symbol;Acc:MGI:3027390]	Lrrc4b		NA		NA	0.00899054	6.84685	3	2
ENSMUSG00000047370	0.770176	predicted pseudogene 7367 [Source:MGI Symbol;Acc:MGI:3646404]	Gm7367		NA		NA	0.00381636	4.56617	3	4
ENSMUSG00000047446	1.31682	ADP-ribosylation factor-like 4A [Source:MGI Symbol;Acc:MGI:99437]	Arl4a		NA		NA	0.048453	6.59723	4	4
ENSMUSG00000047497	1.61977	a disintegrin-like and metallopeptidase (reprolysin type) with thrombospondin type 1 motif, 12 [Source:MGI Symbol;Acc:MGI:2146046]	Adamts12		NA		NA	0.0162718	5.70288	3	1
ENSMUSG00000047965	0.820868	ribosomal protein L9, pseudogene 7 [Source:MGI Symbol;Acc:MGI:3642824]	Rpl9-ps7		NA	0.0017205	5.39495		NA	4	3
ENSMUSG00000047986	0.750869	paralemmin 3 [Source:MGI Symbol;Acc:MGI:1921587]	Palm3		NA		NA	0.0159115	8.65532	3	4
ENSMUSG00000048078	1.24972	teneurin transmembrane protein 4 [Source:MGI Symbol;Acc:MGI:2447063]	Tenm4	0.00659473	88.0867		NA	4.74162e-06	48.0835	4	4
ENSMUSG00000048109	0.782385	RNA binding motif protein 15 [Source:MGI Symbol;Acc:MGI:2443205]	Rbm15		NA		NA	0.0164765	19.448	4	4
ENSMUSG00000048232	1.34318	F-box protein 10 [Source:MGI Symbol;Acc:MGI:2686937]	Fbxo10		NA		NA	0.00580464	8.2186	4	4
ENSMUSG00000048562	0.667033	trans-acting transcription factor 8 [Source:MGI Symbol;Acc:MGI:2443471]	Sp8		NA	0.0499642	8.09127	0.00025137	8.07729	3	2
ENSMUSG00000048826	0.806553	dishevelled-binding antagonist of beta-catenin 2 [Source:MGI Symbol;Acc:MGI:1920347]	Dact2		NA		NA	0.00863832	10.1529	4	4
ENSMUSG00000048878	0.815041	hexamethylene bis-acetamide inducible 1 [Source:MGI Symbol;Acc:MGI:2385923]	Hexim1		NA	0.018381	7.85075	0.0425605	7.90692	4	4
ENSMUSG00000049657	1.27973	zinc finger and BTB domain containing 5 [Source:MGI Symbol;Acc:MGI:1924601]	Zbtb5		NA		NA	0.0257766	9.54118	4	4
ENSMUSG00000049760	1.53394	mitochondrial contact site and cristae organizing system subunit 13 [Source:MGI Symbol;Acc:MGI:2442174]	Micos13		NA	0.0233273	8.64596	0.0130537	8.58977	4	4
ENSMUSG00000049775	1.26689	thymosin, beta 4, X chromosome [Source:MGI Symbol;Acc:MGI:99510]	Tmsb4x		NA	0.00743512	22.1015	0.0042173	22.0997	4	4
ENSMUSG00000049881	0.776887	RIKEN cDNA 2810025M15 gene [Source:MGI Symbol;Acc:MGI:1917203]	2810025M15Rik		NA		NA	0.0198953	11.5374	4	4
ENSMUSG00000049922	1.40737	solute carrier family 35, member C1 [Source:MGI Symbol;Acc:MGI:2443301]	Slc35c1		NA		NA	0.0392397	6.38007	4	3
ENSMUSG00000049999	0.664504	protein phosphatase 1, regulatory subunit 3D [Source:MGI Symbol;Acc:MGI:1917664]	Ppp1r3d		NA		NA	0.0038347	5.28751	3	2
ENSMUSG00000050064	1.51283	zinc finger protein 697 [Source:MGI Symbol;Acc:MGI:2139736]	Zfp697		NA		NA	0.0140789	7.68968	4	3
ENSMUSG00000050105	0.639055	glycine/arginine rich protein 1 [Source:MGI Symbol;Acc:MGI:1919940]	Grrp1		NA		NA	0.000934233	7.37385	2	4
ENSMUSG00000050299	0.804534	predicted gene 9843 [Source:MGI Symbol;Acc:MGI:3708621]	Gm9843		NA	0.000321892	29.5233		NA	4	4
ENSMUSG00000050315	0.816051	synaptopodin 2 [Source:MGI Symbol;Acc:MGI:2153070]	Synpo2		NA	0.000100951	4.97374		NA	3	4
ENSMUSG00000050390	1.38519	expressed sequence C77080 [Source:MGI Symbol;Acc:MGI:2140651]	C77080		NA		NA	0.0446625	7.59949	4	4
ENSMUSG00000050503	0.823352	F-box and leucine-rich repeat protein 22 [Source:MGI Symbol;Acc:MGI:1921415]	Fbxl22		NA	0.0419037	4.35676		NA	3	2
ENSMUSG00000051331	1.338	calcium channel, voltage-dependent, L type, alpha 1C subunit [Source:MGI Symbol;Acc:MGI:103013]	Cacna1c		NA	0.00126576	10.9404		NA	4	2
ENSMUSG00000051375	1.29535	protocadherin 1 [Source:MGI Symbol;Acc:MGI:104692]	Pcdh1		NA		NA	0.0314693	9.94721	4	4
ENSMUSG00000051978	1.4335	glutamate rich 1 [Source:MGI Symbol;Acc:MGI:3588201]	Erich1		NA		NA	0.0282123	4.9937	4	1
ENSMUSG00000052062	0.622295	par-3 family cell polarity regulator beta [Source:MGI Symbol;Acc:MGI:1919301]	Pard3b		NA		NA	0.0242896	5.61312	2	3
ENSMUSG00000052374	0.7872	actinin alpha 2 [Source:MGI Symbol;Acc:MGI:109192]	Actn2		NA	4.02305e-11	13.7713	0.000987894	13.7144	3	4
ENSMUSG00000052557	1.25139	giant axonal neuropathy [Source:MGI Symbol;Acc:MGI:1890619]	Gan		NA		NA	0.0172363	13.2739	4	4
ENSMUSG00000052684	1.32127	jun proto-oncogene [Source:MGI Symbol;Acc:MGI:96646]	Jun		NA	0.0236839	12.0278	0.0368291	11.9552	4	4
ENSMUSG00000052712	0.68904	cDNA sequence BC004004 [Source:MGI Symbol;Acc:MGI:2136782]	BC004004		NA		NA	0.0108625	9.31231	4	4
ENSMUSG00000052949	1.4575	ring finger protein 157 [Source:MGI Symbol;Acc:MGI:2442484]	Rnf157		NA		NA	0.0400673	4.91981	3	1
ENSMUSG00000053093	0.831112	myosin, heavy polypeptide 7, cardiac muscle, beta [Source:MGI Symbol;Acc:MGI:2155600]	Myh7		NA	1.5996e-10	107.823	0.000372495	107.766	4	4
ENSMUSG00000053819	1.3329	calcium/calmodulin-dependent protein kinase II, delta [Source:MGI Symbol;Acc:MGI:1341265]	Camk2d		NA	0.0186043	6.54165		NA	3	3
ENSMUSG00000054720	1.24501	leucine rich repeat containing 8 family, member C [Source:MGI Symbol;Acc:MGI:2140839]	Lrrc8c		NA		NA	0.0334998	8.97924	4	4
ENSMUSG00000055044	0.775634	PDZ and LIM domain 1 (elfin) [Source:MGI Symbol;Acc:MGI:1860611]	Pdlim1		NA	0.0257885	18.4261	0.0124404	18.4235	4	4
ENSMUSG00000055681	1.21406	coatomer protein complex, subunit epsilon [Source:MGI Symbol;Acc:MGI:1891702]	Cope		NA		NA	0.0178908	15.5693	4	4
ENSMUSG00000055897	0.789388	protein phosphatase 4, regulatory subunit 1-like, pseudogene [Source:MGI Symbol;Acc:MGI:1924560]	Ppp4r1l-ps		NA	0.00714082	6.17748		NA	3	4
ENSMUSG00000055943	1.39089	ER membrane protein complex subunit 7 [Source:MGI Symbol;Acc:MGI:1920274]	Emc7		NA		NA	0.0273068	10.0631	4	3
ENSMUSG00000056091	1.28983	ST3 beta-galactoside alpha-2,3-sialyltransferase 5 [Source:MGI Symbol;Acc:MGI:1339963]	St3gal5		NA		NA	0.0174113	10.2973	4	4
ENSMUSG00000056214	0.765462	par-6 family cell polarity regulator gamma [Source:MGI Symbol;Acc:MGI:2135606]	Pard6g		NA		NA	0.0248228	15.9388	4	4
ENSMUSG00000056427	1.3777	slit guidance ligand 3 [Source:MGI Symbol;Acc:MGI:1315202]	Slit3		NA	0.00181732	15.6445	0.000968137	15.5883	4	4
ENSMUSG00000056481	1.45435	CD248 antigen, endosialin [Source:MGI Symbol;Acc:MGI:1917695]	Cd248		NA		NA	0.001772	10.215	4	4
ENSMUSG00000056904	0.784956	predicted gene 5620 [Source:MGI Symbol;Acc:MGI:3647798]	Gm5620		NA	0.0100309	7.68433		NA	4	4
ENSMUSG00000056972	1.27713	melanoma antigen, family L, 2 [Source:MGI Symbol;Acc:MGI:1351648]	Magel2		NA		NA	0.0387719	4.75439	3	2
ENSMUSG00000057098	1.91699	early B cell factor 1 [Source:MGI Symbol;Acc:MGI:95275]	Ebf1		NA	0.0249927	15.8801	5.986e-06	15.8826	4	2
ENSMUSG00000057101	1.41397	zinc finger protein 180 [Source:MGI Symbol;Acc:MGI:1923701]	Zfp180		NA		NA	0.0282778	9.81452	4	4
ENSMUSG00000057229	1.24169	distal membrane arm assembly complex 2 [Source:MGI Symbol;Acc:MGI:1913599]	Dmac2		NA		NA	0.0484346	8.50782	4	4
ENSMUSG00000057329	1.28588	B cell leukemia/lymphoma 2 [Source:MGI Symbol;Acc:MGI:88138]	Bcl2		NA		NA	0.0323117	7.78347	4	3
ENSMUSG00000057605	0.593067	predicted gene 6807 [Source:MGI Symbol;Acc:MGI:3649145]	Gm6807	0.00623957	33.5305		NA	2.41418e-05	17.5553	4	4
ENSMUSG00000057649	0.797578	bromodomain containing 9 [Source:MGI Symbol;Acc:MGI:2145317]	Brd9		NA	0.0414881	10.4551	0.00865644	10.5112	4	4
ENSMUSG00000057657	0.674937	ribosomal protein S18, pseudogene 3 [Source:MGI Symbol;Acc:MGI:3642474]	Rps18-ps3		NA	0.000449392	14.8972	0.025925	14.9377	3	3
ENSMUSG00000057666	0.494953	glyceraldehyde-3-phosphate dehydrogenase [Source:MGI Symbol;Acc:MGI:95640]	Gapdh		NA	0.00248212	199.655	2.03143e-28	199.696	4	4
ENSMUSG00000057894	1.20918	zinc finger protein 329 [Source:MGI Symbol;Acc:MGI:1921283]	Zfp329		NA		NA	0.0466758	9.39756	4	4
ENSMUSG00000057895	1.3057	zinc finger protein 105 [Source:MGI Symbol;Acc:MGI:1277119]	Zfp105		NA		NA	0.0249539	7.09642	4	4
ENSMUSG00000058145	1.2462	a disintegrin-like and metallopeptidase (reprolysin type) with thrombospondin type 1 motif, 17 [Source:MGI Symbol;Acc:MGI:3588195]	Adamts17		NA	0.0417182	6.12503		NA	3	2
ENSMUSG00000058625	0.714138	predicted gene, 17383 [Source:MGI Symbol;Acc:MGI:4937017]	Gm17383		NA	0.00759599	9.22615	0.0478351	9.29882	4	4
ENSMUSG00000058809	0.809618	heat shock protein 1 (chaperonin), pseudogene 3 [Source:MGI Symbol;Acc:MGI:3651246]	Hspd1-ps3		NA	0.00773415	32.2611		NA	4	4
ENSMUSG00000058905	0.802795	predicted pseudogene 10051 [Source:MGI Symbol;Acc:MGI:3641791]	Gm10051		NA		NA	0.0380916	6.95776	4	4
ENSMUSG00000059246	0.613788	forkhead box B1 [Source:MGI Symbol;Acc:MGI:1927549]	Foxb1	0.0333618	20.167	6.32035e-06	10.6491	4.63888e-05	10.6509	3	3
ENSMUSG00000059456	1.26675	PTK2 protein tyrosine kinase 2 beta [Source:MGI Symbol;Acc:MGI:104908]	Ptk2b		NA	0.000584254	5.53169		NA	3	2
ENSMUSG00000059461	0.620038	predicted gene 7331 [Source:MGI Symbol;Acc:MGI:3644702]	Gm7331	0.0431864	44.0767		NA	0.0369456	23.0801	4	4
ENSMUSG00000059482	0.654288	RIKEN cDNA 2610301B20 gene [Source:MGI Symbol;Acc:MGI:1914407]	2610301B20Rik		NA	0.0463357	5.48478		NA	3	2
ENSMUSG00000059775	0.83181	ribosomal protein S26, pseudogene 1 [Source:MGI Symbol;Acc:MGI:3704322]	Rps26-ps1		NA	7.75989e-06	15.888	0.00260772	15.9284	4	4
ENSMUSG00000059921	1.34294	unc-5 netrin receptor C [Source:MGI Symbol;Acc:MGI:1095412]	Unc5c		NA	6.17482e-05	18.6344	0.0204152	18.6484	4	4
ENSMUSG00000060216	0.82551	arrestin, beta 2 [Source:MGI Symbol;Acc:MGI:99474]	Arrb2		NA		NA	0.022366	8.4294	4	4
ENSMUSG00000060548	0.80511	tumor necrosis factor receptor superfamily, member 19 [Source:MGI Symbol;Acc:MGI:1352474]	Tnfrsf19		NA		NA	0.00445307	12.7214	4	4
ENSMUSG00000060913	1.29218	tripartite motif-containing 55 [Source:MGI Symbol;Acc:MGI:3036269]	Trim55		NA	0.0132655	9.28634		NA	3	1
ENSMUSG00000060989	0.804385	predicted gene 11847 [Source:MGI Symbol;Acc:MGI:3651787]	Gm11847		NA	0.00703425	17.0368	0.000132739	17.0343	4	4
ENSMUSG00000061288	1.45426	TAO kinase 3 [Source:MGI Symbol;Acc:MGI:3041177]	Taok3		NA		NA	0.00631634	6.1135	4	3
ENSMUSG00000061353	1.33619	chemokine (C-X-C motif) ligand 12 [Source:MGI Symbol;Acc:MGI:103556]	Cxcl12		NA		NA	0.0210177	9.39218	4	4
ENSMUSG00000061518	0.83216	cytochrome c oxidase subunit 5B [Source:MGI Symbol;Acc:MGI:88475]	Cox5b		NA		NA	0.000186017	22.7946	4	4
ENSMUSG00000061524	0.824027	zinc finger protein of the cerebellum 2 [Source:MGI Symbol;Acc:MGI:106679]	Zic2		NA	0.000210846	24.8076	0.00830397	24.7936	4	3
ENSMUSG00000061808	0.788382	transthyretin [Source:MGI Symbol;Acc:MGI:98865]	Ttr		NA	9.5531e-34	22.5235		NA	3	3
ENSMUSG00000061979	0.78893	reculator of chromosome condensation 1 like [Source:MGI Symbol;Acc:MGI:2137600]	Rcc1l		NA		NA	0.0240439	6.11435	4	4
ENSMUSG00000062184	1.27553	heparan sulfate 6-O-sulfotransferase 2 [Source:MGI Symbol;Acc:MGI:1354959]	Hs6st2		NA	0.00132515	14.9126	0.00776227	14.8564	4	4
ENSMUSG00000062328	1.23926	ribosomal protein L17 [Source:MGI Symbol;Acc:MGI:2448270]	Rpl17		NA	0.0160353	21.55	0.0316434	21.564	4	4
ENSMUSG00000062352	0.671046	integrin beta 1 binding protein 1 [Source:MGI Symbol;Acc:MGI:1306802]	Itgb1bp1		NA		NA	0.0356848	4.49371	3	3
ENSMUSG00000062432	2.7636	cytochrome P450, family 26, subfamily c, polypeptide 1 [Source:MGI Symbol;Acc:MGI:2679699]	Cyp26c1	0.0250529	84.2063		NA	7.11187e-15	44.2226	4	3
ENSMUSG00000062963	0.796798	ubiquitin-fold modifier conjugating enzyme 1 [Source:MGI Symbol;Acc:MGI:1913405]	Ufc1		NA		NA	0.0284877	8.9591	4	4
ENSMUSG00000062980	2.34383	cadherin-like and PC-esterase domain containing 1 [Source:MGI Symbol;Acc:MGI:2444814]	Cped1	0.0352646	13.3447		NA	0.000631811	7.00005	3	0
ENSMUSG00000063145	1.54028	Bardet-Biedl syndrome 5 (human) [Source:MGI Symbol;Acc:MGI:1919819]	Bbs5		NA	0.00326959	4.67307		NA	3	1
ENSMUSG00000063235	0.463756	protein tyrosine phosphatase, mitochondrial 1 [Source:MGI Symbol;Acc:MGI:1913711]	Ptpmt1	0.0373512	14.5094		NA	0.00384452	7.65014	1	3
ENSMUSG00000063314	1.2358	predicted gene 12657 [Source:MGI Symbol;Acc:MGI:3651714]	Gm12657		NA	0.0282595	6.82358	0.0397742	6.8261	4	4
ENSMUSG00000063328	0.743539	predicted gene 9396 [Source:MGI Symbol;Acc:MGI:3645563]	Gm9396		NA	6.74979e-05	5.98014		NA	4	3
ENSMUSG00000063382	1.272	B cell CLL/lymphoma 9-like [Source:MGI Symbol;Acc:MGI:1933114]	Bcl9l		NA	0.000579993	15.594	0.00946326	15.5378	4	4
ENSMUSG00000063684	1.53227	predicted gene 13910 [Source:MGI Symbol;Acc:MGI:3651143]	Gm13910		NA		NA	0.0167243	4.24284	3	1
ENSMUSG00000063897	0.763889	dehydrogenase/reductase (SDR family) X chromosome [Source:NCBI gene;Acc:236082]	CAAA01118383,1		NA	0.0384127	9.79393	0.00225808	9.8501	4	4
ENSMUSG00000063953	1.51852	S-adenosylmethionine decarboxylase 2 [Source:MGI Symbol;Acc:MGI:1333111]	Amd2		NA		NA	0.0126345	6.36415	4	1
ENSMUSG00000064181	0.81681	RAB3A interacting protein [Source:MGI Symbol;Acc:MGI:105933]	Rab3ip		NA		NA	0.0121132	10.3721	4	4
ENSMUSG00000064325	1.41009	Hedgehog-interacting protein [Source:MGI Symbol;Acc:MGI:1341847]	Hhip		NA		NA	0.047958	4.67442	3	1
ENSMUSG00000066152	1.67213	solute carrier family 31, member 2 [Source:MGI Symbol;Acc:MGI:1333844]	Slc31a2		NA	0.0131802	4.98142	0.0126878	4.92523	3	1
ENSMUSG00000066315	0.745981	predicted gene 12918 [Source:MGI Symbol;Acc:MGI:3652005]	Gm12918		NA	0.0281476	25.8377		NA	4	4
ENSMUSG00000066652	39.292	left-right determination factor 2 [Source:MGI Symbol;Acc:MGI:2443573]	Lefty2	3.42246e-12	123.214	2.15153e-16	64.6209	1.3538e-27	64.5647	4	0
ENSMUSG00000066705	1.25127	FXYD domain-containing ion transport regulator 6 [Source:MGI Symbol;Acc:MGI:1890226]	Fxyd6		NA	0.00852608	15.2086	0.0212201	15.2111	4	4
ENSMUSG00000066878	1.32775	predicted pseudogene 10184 [Source:MGI Symbol;Acc:MGI:3704480]	Gm10184		NA		NA	0.0208564	3.38594	3	1
ENSMUSG00000067017	0.793913	predicted gene 3608 [Source:MGI Symbol;Acc:MGI:3804932]	Gm3608		NA		NA	0.0384249	9.01717	4	4
ENSMUSG00000067038	0.809783	ribosomal protein S12, pseudogene 3 [Source:MGI Symbol;Acc:MGI:3704503]	Rps12-ps3		NA	0.0380472	4.4861		NA	4	4
ENSMUSG00000067224	0.80007	predicted gene 3695 [Source:MGI Symbol;Acc:MGI:3781871]	Gm3695		NA	0.00318056	5.01602		NA	2	3
ENSMUSG00000067279	0.810628	protein phosphatase 1, regulatory subunit 3C [Source:MGI Symbol;Acc:MGI:1858229]	Ppp1r3c		NA	0.000861404	5.17106		NA	3	2
ENSMUSG00000067608	0.782846	proliferating cell nuclear antigen pseudogene 2 [Source:MGI Symbol;Acc:MGI:97505]	Pcna-ps2		NA	0.000624811	7.16474		NA	2	4
ENSMUSG00000067916	1.20555	zinc finger protein 991 [Source:MGI Symbol;Acc:MGI:3701604]	Zfp991		NA	0.00525575	7.06796		NA	4	3
ENSMUSG00000067924	0.67728	retrotransposon Gag like 8B [Source:MGI Symbol;Acc:MGI:3576504]	Rtl8b		NA	0.0073139	4.78391		NA	3	3
ENSMUSG00000067928	1.31001	zinc finger protein 760 [Source:MGI Symbol;Acc:MGI:2679257]	Zfp760		NA		NA	0.0425877	8.41464	4	4
ENSMUSG00000067942	0.819842	zinc finger protein 160 [Source:MGI Symbol;Acc:MGI:108187]	Zfp160		NA	0.0322872	6.64661		NA	4	4
ENSMUSG00000068101	0.776388	centromere protein M [Source:MGI Symbol;Acc:MGI:1913820]	Cenpm		NA	0.0114622	4.21347		NA	4	4
ENSMUSG00000068262	0.831603	predicted gene 5879 [Source:MGI Symbol;Acc:MGI:3647624]	Gm5879		NA	0.00122604	17.9065		NA	4	4
ENSMUSG00000069171	1.36552	nuclear receptor subfamily 2, group F, member 1 [Source:MGI Symbol;Acc:MGI:1352451]	Nr2f1		NA	3.60204e-14	20.8146		NA	3	3
ENSMUSG00000069743	0.753396	zinc finger protein 820 [Source:MGI Symbol;Acc:MGI:1922674]	Zfp820		NA	0.0131974	2.81238		NA	3	2
ENSMUSG00000069833	1.23784	AHNAK nucleoprotein (desmoyokin) [Source:MGI Symbol;Acc:MGI:1316648]	Ahnak		NA	1.54442e-10	90.9514	0.00341598	90.9496	4	4
ENSMUSG00000069862	1.23686	ribosomal protein S12, pseudogene 9 [Source:MGI Symbol;Acc:MGI:3704324]	Rps12-ps9		NA	0.00658558	5.54498		NA	4	3
ENSMUSG00000069895	1.21602	ataxin 1-like [Source:MGI Symbol;Acc:MGI:3694797]	Atxn1l		NA		NA	0.00608365	23.9339	4	4
ENSMUSG00000070509	0.822537	repulsive guidance molecule family member A [Source:MGI Symbol;Acc:MGI:2679262]	Rgma		NA	0.00203214	26.3097	0.00150075	26.3115	4	4
ENSMUSG00000070605	1.73566	zinc finger protein 992 [Source:MGI Symbol;Acc:MGI:3700963]	Zfp992	0.049635	18.9977		NA	0.00400738	10.0206	4	3
ENSMUSG00000070780	0.639214	RNA binding motif protein 47 [Source:MGI Symbol;Acc:MGI:2384294]	Rbm47		NA	0.0186674	5.43225		NA	3	2
ENSMUSG00000070822	1.27107	zinc finger and SCAN domain containing 18 [Source:MGI Symbol;Acc:MGI:3643810]	Zscan18		NA		NA	0.0368535	5.27864	3	2
ENSMUSG00000070867	1.39366	TraB domain containing 2B [Source:MGI Symbol;Acc:MGI:3650152]	Trabd2b		NA	0.000915034	13.007	0.00485797	13.0052	4	4
ENSMUSG00000071632	1.76826	RIKEN cDNA 2510002D24 gene [Source:MGI Symbol;Acc:MGI:1919557]	2510002D24Rik		NA		NA	0.00825369	6.19867	3	1
ENSMUSG00000071719	0.719643	transmembrane protein 28 [Source:MGI Symbol;Acc:MGI:3648377]	Tmem28		NA		NA	0.00438982	7.83974	4	4
ENSMUSG00000071757	1.35537	zinc fingers and homeoboxes 2 [Source:MGI Symbol;Acc:MGI:2683087]	Zhx2		NA		NA	0.0315329	6.98504	4	4
ENSMUSG00000071796	0.668807	RIKEN cDNA 6820431F20 gene [Source:MGI Symbol;Acc:MGI:3694236]	6820431F20Rik		NA		NA	0.0442193	8.62724	4	4
ENSMUSG00000071866	1.34195	peptidylprolyl isomerase A [Source:MGI Symbol;Acc:MGI:97749]	Ppia	0.0002612	312.419	1.10483e-09	168.374	3.72957e-09	168.318	4	4
ENSMUSG00000072244	1.21987	tripartite motif-containing 6 [Source:MGI Symbol;Acc:MGI:2137352]	Trim6		NA	0.0054247	4.02089		NA	3	3
ENSMUSG00000072720	0.736766	myosin XVIIIb [Source:MGI Symbol;Acc:MGI:1921626]	Myo18b		NA	1.09665e-06	8.21749	0.00529055	8.16057	3	3
ENSMUSG00000072969	1.21365	armadillo repeat containing, X-linked 5 [Source:MGI Symbol;Acc:MGI:2148026]	Armcx5		NA	0.00818199	2.35718		NA	3	2
ENSMUSG00000073164	0.75805	RIKEN cDNA 2410018L13 gene [Source:MGI Symbol;Acc:MGI:1916982]	2410018L13Rik		NA		NA	0.042831	6.37594	3	3
ENSMUSG00000073563	1.25693	casein kinase 1, gamma 3 [Source:MGI Symbol;Acc:MGI:1917675]	Csnk1g3		NA		NA	0.0165109	22.002	4	4
ENSMUSG00000073599	0.818029	endothelial cell surface expressed chemotaxis and apoptosis regulator [Source:MGI Symbol;Acc:MGI:1915795]	Ecscr		NA	0.00929222	2.44243		NA	3	3
ENSMUSG00000074476	0.808897	SPC24, NDC80 kinetochore complex component, homolog (S, cerevisiae) [Source:MGI Symbol;Acc:MGI:1914879]	Spc24		NA		NA	0.0103342	17.2354	4	4
ENSMUSG00000074575	0.575761	potassium voltage-gated channel, subfamily G, member 1 [Source:MGI Symbol;Acc:MGI:3616086]	Kcng1		NA		NA	0.00154693	6.78731	2	4
ENSMUSG00000074622	1.38415	v-maf musculoaponeurotic fibrosarcoma oncogene family, protein B (avian) [Source:MGI Symbol;Acc:MGI:104555]	Mafb		NA		NA	2.83725e-05	34.5577	3	4
ENSMUSG00000075254	1.28149	heart development protein with EGF-like domains 1 [Source:MGI Symbol;Acc:MGI:1924696]	Heg1		NA		NA	0.00734806	11.962	4	4
ENSMUSG00000075600	1.34234	zinc finger CCCH type containing 3 [Source:MGI Symbol;Acc:MGI:2663721]	Zc3h3		NA		NA	0.0207296	6.40857	3	1
ENSMUSG00000076258	0.742335	predicted gene, 23935 [Source:MGI Symbol;Acc:MGI:5453712]	Gm23935		NA	2.56238e-20	414.898	4.79046e-28	414.879	4	4
ENSMUSG00000076281	0.80023	predicted gene, 24270 [Source:MGI Symbol;Acc:MGI:5454047]	Gm24270	0.0477492	34.9472	5.54742e-10	18.075	0.000755122	18.1311	4	4
ENSMUSG00000078247	1.21234	antisense Igf2r RNA [Source:MGI Symbol;Acc:MGI:1353471]	Airn		NA	4.41905e-05	5.80995		NA	3	3
ENSMUSG00000078348	0.778986	splicing factor 3b, subunit 5 [Source:MGI Symbol;Acc:MGI:1913375]	Sf3b5		NA		NA	0.00132848	19.5201	4	4
ENSMUSG00000078440	0.833016	deoxyhypusine hydroxylase/monooxygenase [Source:MGI Symbol;Acc:MGI:1915964]	Dohh		NA		NA	0.0130945	9.47996	4	4
ENSMUSG00000078965	1.3438	predicted gene 12033 [Source:MGI Symbol;Acc:MGI:3650772]	Gm12033		NA	0.0241404	4.0766		NA	3	0
ENSMUSG00000079036	0.797367	alkB homolog 1, histone H2A dioxygenase [Source:MGI Symbol;Acc:MGI:2384034]	Alkbh1		NA		NA	0.0228206	11.3621	4	4
ENSMUSG00000079037	1.50056	prion protein [Source:MGI Symbol;Acc:MGI:97769]	Prnp		NA	0.00309738	7.59937	0.0141452	7.54319	3	2
ENSMUSG00000079104	0.822219	phosphoribosyl pyrophosphate synthetase 1-like 3 [Source:MGI Symbol;Acc:MGI:3779453]	Prps1l3		NA		NA	0.0444741	11.9524	4	4
ENSMUSG00000079144	1.2084	RIKEN cDNA A130010J15 gene [Source:MGI Symbol;Acc:MGI:2441776]	A130010J15Rik		NA	0.0229173	3.3879		NA	3	2
ENSMUSG00000079478	0.75556	zinc ribbon domain containing 2 [Source:MGI Symbol;Acc:MGI:1913482]	Znrd2		NA		NA	0.0232479	7.04482	4	4
ENSMUSG00000079654	1.2142	proline-rich transmembrane protein 4 [Source:MGI Symbol;Acc:MGI:2141677]	Prrt4		NA	0.000720476	8.33734		NA	3	2
ENSMUSG00000079884	0.771085	predicted gene 10698 [Source:MGI Symbol;Acc:MGI:3704329]	Gm10698		NA		NA	0.0280005	8.90156	4	4
ENSMUSG00000079941	0.731208	predicted gene 11273 [Source:MGI Symbol;Acc:MGI:3649411]	Gm11273		NA	0.0233616	7.74482	0.00862884	7.80099	4	4
ENSMUSG00000080746	0.694929	ribosomal protein SA, pseudogene 12 [Source:MGI Symbol;Acc:MGI:3651234]	Rpsa-ps12		NA	0.0141409	6.27401	0.0375848	6.34668	4	4
ENSMUSG00000080848	0.830089	predicted pseudogene 9385 [Source:MGI Symbol;Acc:MGI:3646182]	Gm9385		NA	0.000114822	18.255		NA	4	4
ENSMUSG00000081281	1.57874	predicted gene 6274 [Source:MGI Symbol;Acc:MGI:3645367]	Gm6274		NA		NA	0.00771583	4.79406	3	1
ENSMUSG00000081434	1.64395	predicted gene 14165 [Source:MGI Symbol;Acc:MGI:3650537]	Gm14165		NA		NA	0.026525	5.97503	4	1
ENSMUSG00000081855	0.794465	ribosomal protein L17, pseudogene 5 [Source:MGI Symbol;Acc:MGI:3704246]	Rpl17-ps5		NA		NA	0.00716359	34.0919	4	4
ENSMUSG00000082127	0.675188	predicted gene 13577 [Source:MGI Symbol;Acc:MGI:3649301]	Gm13577		NA	0.000644201	10.8039	0.0131428	10.86	4	4
ENSMUSG00000082816	0.676203	predicted gene 11953 [Source:MGI Symbol;Acc:MGI:3649564]	Gm11953		NA	0.0407418	7.83132	0.0243431	7.87174	4	4
ENSMUSG00000083678	0.786665	predicted gene 12989 [Source:MGI Symbol;Acc:MGI:3652245]	Gm12989		NA	0.0297686	4.21338		NA	4	4
ENSMUSG00000084111	0.807384	predicted gene 15710 [Source:MGI Symbol;Acc:MGI:3783151]	Gm15710	0.0392779	38.6005	2.16144e-07	19.9201	0.00812688	19.9763	4	4
ENSMUSG00000084883	0.81268	coiled-coil domain containing 85C [Source:MGI Symbol;Acc:MGI:3644008]	Ccdc85c		NA		NA	0.00699252	12.7013	4	4
ENSMUSG00000084897	0.766642	predicted gene 14226 [Source:MGI Symbol;Acc:MGI:3649244]	Gm14226		NA	2.74954e-09	4.02448		NA	3	2
ENSMUSG00000085795	0.828095	zinc finger protein 703 [Source:MGI Symbol;Acc:MGI:2662729]	Zfp703		NA		NA	0.000464125	15.1488	4	4
ENSMUSG00000085870	1.415	predicted gene 12829 [Source:MGI Symbol;Acc:MGI:3650003]	Gm12829		NA		NA	0.0175364	5.94435	4	3
ENSMUSG00000088609	0.588936	predicted gene, 24187 [Source:MGI Symbol;Acc:MGI:5453964]	Gm24187		NA	5.0054e-05	5.26486		NA	0	3
ENSMUSG00000089762	0.77284	immediate early response 5-like [Source:MGI Symbol;Acc:MGI:1919750]	Ier5l		NA		NA	2.76773e-05	11.6506	4	4
ENSMUSG00000090021	1.46492	predicted gene 6493 [Source:MGI Symbol;Acc:MGI:3644797]	Gm6493		NA	0.0319705	5.63384		NA	4	1
ENSMUSG00000090137	0.687947	ubiquitin A-52 residue ribosomal protein fusion product 1 [Source:MGI Symbol;Acc:MGI:98887]	Uba52	0.0449691	22.6702		NA	1.123e-06	11.8417	3	4
ENSMUSG00000091421	0.739343	predicted gene 4202 [Source:MGI Symbol;Acc:MGI:3782379]	Gm4202		NA	0.0168429	10.2247	0.0174286	10.2809	4	4
ENSMUSG00000091845	0.809513	ribosomal protein L36, pseudogene 12 [Source:MGI Symbol;Acc:MGI:3782787]	Rpl36-ps12		NA	0.00039687	7.80487		NA	4	4
ENSMUSG00000092281	0.80753	high-mobility group high mobility group box 1, pseudogene 7 [Source:MGI Symbol;Acc:MGI:3648695]	Hmgb1-ps7		NA	0.00282402	16.3329		NA	4	4
ENSMUSG00000094955	0.799295	predicted gene 3699 [Source:MGI Symbol;Acc:MGI:3781875]	Gm3699		NA	0.00185939	6.64804		NA	4	4
ENSMUSG00000095478	0.722417	predicted pseudogene 9824 [Source:MGI Symbol;Acc:MGI:3641964]	Gm9824		NA		NA	0.00729443	9.34445	4	4
ENSMUSG00000095526	0.833035	predicted gene 10243 [Source:MGI Symbol;Acc:MGI:3704266]	Gm10243		NA	0.00285594	17.3901		NA	4	4
ENSMUSG00000095742	0.735492	---	CAAA01147332,1		NA		NA	1.5955e-07	9.19169	3	3
ENSMUSG00000095865	0.804196	predicted gene 13237 [Source:MGI Symbol;Acc:MGI:3649924]	Gm13237		NA	0.0411327	5.03256		NA	3	3
ENSMUSG00000096014	0.529416	SRY (sex determining region Y)-box 1 [Source:MGI Symbol;Acc:MGI:98357]	Sox1		NA	1.18292e-06	29.7587	5.36791e-11	29.7605	3	4
ENSMUSG00000096199	1.38279	peptidyl-tRNA hydrolase domain containing 1 [Source:MGI Symbol;Acc:MGI:1916959]	Ptrhd1		NA	0.0042735	3.52726		NA	3	1
ENSMUSG00000097222	0.828063	RIKEN cDNA 1010001N08 gene [Source:MGI Symbol;Acc:MGI:1915684]	1010001N08Rik		NA	0.000179005	6.43552		NA	3	2
ENSMUSG00000097347	1.77368	Gm17275	predicted gene, 17275 [Source:MGI Symbol;Acc:MGI:4936909]		NA		NA	0.00427678	6.42146	4	1
ENSMUSG00000097910	1.20382	RIKEN cDNA 5033428I22 gene [Source:MGI Symbol;Acc:MGI:1923246]	5033428I22Rik		NA	0.0331952	4.79978		NA	3	1
ENSMUSG00000098274	1.3006	ribosomal protein L24 [Source:MGI Symbol;Acc:MGI:1915443]	Rpl24		NA		NA	0.00755225	4.39066	4	3
ENSMUSG00000101431	0.819916	predicted gene 7901 [Source:MGI Symbol;Acc:MGI:3645047]	Gm7901		NA	0.00281003	6.85757		NA	4	4
ENSMUSG00000101892	0.760661	RIKEN cDNA 9130401M01 gene [Source:MGI Symbol;Acc:MGI:1923008]	9130401M01Rik		NA		NA	0.0162489	5.64545	3	4
ENSMUSG00000102252	0.790058	small nuclear ribonucleoprotein N [Source:MGI Symbol;Acc:MGI:98347]	Snrpn		NA		NA	0.015567	11.8836	4	4
ENSMUSG00000102752	0.723663	predicted gene 7694 [Source:MGI Symbol;Acc:MGI:3649135]	Gm7694		NA	0.00197767	4.39191		NA	3	3
ENSMUSG00000102976	0.807396	zinc finger CCCH type containing 11A [Source:MGI Symbol;Acc:MGI:1917829]	Zc3h11a		NA	0.0432352	6.67716		NA	3	4
ENSMUSG00000105558	0.763925	predicted gene 5855 [Source:MGI Symbol;Acc:MGI:3645472]	Gm5855		NA	0.0354237	5.86523		NA	3	4
ENSMUSG00000106106	0.817327	18s RNA, related sequence 5	CT010467,1	0.00151413	1623.3	7.64863e-45	826.339	3.406e-33	826.378	4	4
ENSMUSG00000106864	1.2038	general transcription factor IIIC, polypeptide 2, beta [Source:MGI Symbol;Acc:MGI:1919002]	Gtf3c2		NA		NA	0.0105469	17.5302	4	4
ENSMUSG00000107035	0.801973	Y box protein 1, pseudogene 2 [Source:MGI Symbol;Acc:MGI:2137671]	Ybx1-ps2		NA	0.0314984	8.13569		NA	4	4
ENSMUSG00000108772	0.744572	predicted gene 6063 [Source:MGI Symbol;Acc:MGI:3645395]	Gm6063		NA	0.0119626	5.9453		NA	4	4
ENSMUSG00000109610	2.17375	predicted gene 7432 [Source:MGI Symbol;Acc:MGI:3645713]	Gm7432	0.0321535	11.9427		NA	5.25338e-05	6.26371	4	0
