# Supplementary material for: Notch3 is an asymmetric gene and a modifier of heart looping defects in Nodal mouse mutants
Source: PLoS Biol. 2025 Mar 31;23(3):e3002598. doi: 10.1371/journal.pbio.3002598 (PMC12135939; doi:10.1371/journal.pbio.3002598)
Supplement: S2 Table — Variants are classified according to the ACMG guidelines [55]. Variants in orange are associated with congenital heart defects also found in patients with Lateral Meningocele syndrome [49], whereas variants in blue are associated with congenital heart defects also found in patients with heterotaxy [3]. SNV, single nucleotide variant; VUS, variant of uncertain significance. (XLSX) [file pbio.3002598.s009.xlsx]

## Sheet: Table S2 Bonnelykke et al
Table S2. List of ultarare and likely pathogenic NOTCH3 variants in patients with congenital heart defects.
Variant	Type	Consequence	Phenotype List	Variant classification	Pathogenic variants in other CHD-related genes	Pathogenic variants in other heterotaxy-related genes explaining the phenotype
NM_000435.3(NOTCH3):c.5542C>T (p.Arg1848Cys)	SNV	Missense	Atrioventricular septal defect, right sided atrial isomerism with asplenia	VUS [PM2_sup]
NM_000435.3(NOTCH3):c.1379-1_1380del (p.?)	Deletion	Splice-D/A	Secundum atrial septal defect	Likely Pathogenic [PVS1, PM2_sup]	NM_002880.4(RAF1):c.1448A>C (p.Lys483Thr) ; NM_181703.4 (GJA5): c.198C>A (p.Tyr66*)
NM_000435.3(NOTCH3):c.2387G>C (p.Cys796Ser)	SNV	Missense	Aortic coarctation; Bicuspid aortic valve	Likely Pathogenic
				[PM1, PM2_sup, PP3_st]
NM_000435.3(NOTCH3):c.2441G>A (p.Cys814Tyr)	SNV	Missense	Bicuspid aortic valve	Likely Pathogenic
				[PM1, PM2_sup, PP3_st]
NM_000435.3(NOTCH3):c.2394C>A (p.Cys798Ter)	SNV	Stop gain	Total anomalous pulmonary venous return	Likely Pathogenic
				[PVS1, PM2_sup]
NM_000435.3(NOTCH3):c.5764G>A (p.Val1922Met)	SNV	Missense	Double inlet left ventricle	VUS [PM2_sup]
