# Supplementary material for: Notch3 is an asymmetric gene and a modifier of heart looping defects in Nodal mouse mutants
Source: PLoS Biol. 2025 Mar 31;23(3):e3002598. doi: 10.1371/journal.pbio.3002598 (PMC12135939; doi:10.1371/journal.pbio.3002598)
Supplement: S3 Table — (XLSX) [file pbio.3002598.s010.xlsx]

## Sheet: Table S3 Bonnelykke et al
Table S3. List of primers used for genotyping and RT-qPCR
	Gene Target	Primer	Sequence	Reference
Genotyping	Hoxb1	Hoxb1F (Forward)	5’-ACGCAGGTGAAGATCTGGTT-3’	(1)
	Hoxb1	Hoxb1R (Reverse)	5’-CTGGGCAGCTCTAAACTGGT-3’
	Cre	CRE1 (Forward)	5’-TGATGGACATGTTCAGGGATC-3’
	Nodal (exon 3)	Nodal1 (Forward)	5′-ATTCCAGCAGTTGAGGCAGA-3′	(1)
	Nodal (intron 3)	Nodal2c (Reverse)	5’-CCTGACTCAAAACCCAAGGC-3′
	Nodal (intron 1)	Nodal3e (Forward)	5’-CCACCCAATTTCTAGCCCAG -3′
	Notch3 (exon 7)	N3WT3 (Forward)	5’-CCATGAGGATGCTATCTGTGAC-3’	(2)
	Neomycin	HoxNeo2 (Forward)	5’-TCGCCTTCTATCGCCTTCTTG-3’
	Notch3 (intron 8-9)	N3MTR (Reverse)	5’- GGTACTGAGAACCAAACTCAG-3’
	Sly (intron 8) / Xlr (intron 6)	SX_F	5ʹ-GATGATTTGAGTGGAAATGTGAGGTA-3ʹ	(3)
	Sly (intron 8) / Xlr (intron 6)	SX_R	5ʹ-CTTATGTTTATAGGCATGCACCATGTA-3ʹ
RT-qPCR	Notch3 (exon 10-11)	Fwd	AGGCCATGGTCTTCCCCTAT
		Rev	AGCCGGTTGTCAATCTCCAG
	Notch3 (exon 8-9)	Fwd	CGTGTCTTGACCGAATTGGC
		Rev	GTGCAGCTGAAGCCATTGAC
	Polr2b	Fwd	AGTGGAGAAGTTGAAGAGCCG
		Rev	AAAGCGGAGCAGAATACGTGA
Reference
(1)	Desgrange A, Le Garrec JF, Bernheim S, Bønnelykke TH, Meilhac SM. Transient Nodal Signaling in Left Precursors Coordinates Opposed Asymmetries Shaping the Heart Loop. Dev Cell. 2020 Nov 23;55(4):413-431.e6.
(2)	Krebs LT, Xue Y, Norton CR, Sundberg JP, Beatus P, Lendahl U, et al. Characterization of Notch3-deficient mice: normal embryonic development and absence of genetic interactions with a Notch1 mutation. Genesis. 2003 Nov;37(3):139–43
(3)	McFarlane L, Truong V, Palmer JS, Wilhelm D. Novel PCR assay for determining the genetic sex of mice. Sex Dev. 2013;7(4):207–11.
