# Supplementary material for: Notch3 is an asymmetric gene and a modifier of heart looping defects in Nodal mouse mutants
Source: PLoS Biol. 2025 Mar 31;23(3):e3002598. doi: 10.1371/journal.pbio.3002598 (PMC12135939; doi:10.1371/journal.pbio.3002598)
Supplement: S4 Table — The normalized number of reads are shown. Genes have been filtered for a p-value < 0.05. Individual samples are L29_3, L43_5, L46_8, L49_3. These data were used in the Volcano plot or to plot expression levels. Full data are available in GSE237126. L, left; R, right. (XLSX) [file pbio.3002598.s011.xlsx]

## Sheet: Table S4 Bonnelykke et al
Table S4. List of 466 differentially expressed genes with LimmaVoom
					Left heart field					Right heart field
ENSEMBL_ID	Gene	pval	pval BH	Average normalised number of reads	L29_3_L	L43_5_L	L46_8_L	L49_3_L	Average left	L29_3_R	L43_5_R	L46_8_R	L49_3_R	Average right	Average_L_vs_R ratio	log2(Ratio_L_vs_R)	Delta	Flags left	Flags right	Flags total	Color fig 1B
ENSMUSG00000106106	CT010467.1	3.406e-33	1.65279e-28	7772.23	2647.56	2408.95	3925.42	5032.17	3503.52	3170.79	4055.95	4938.3	4909.78	4268.7	0.820747	-0.284991	826.378	4	4	8	Blue
ENSMUSG00000057666	Gapdh	2.03143e-28	4.92886e-24	317.259	49.0569	58.9939	48.7454	263.626	105.106	347.978	177.445	244.861	78.3314	212.154	0.495422	-1.01327	199.696	4	4	8	Blue
ENSMUSG00000076258	Gm23935	4.79046e-28	7.74873e-24	2341.97	862.494	76.1494	1493.78	1558.89	997.827	1032.24	1428.79	1474.84	1440.69	1344.14	0.742352	-0.429824	414.879	4	4	8	Blue
ENSMUSG00000066652	Lefty2	1.3538e-27	1.64236e-23	68.5359	28.3104	23.2825	56.1114	158.497	66.5503	0.974728	0.14207	0.334053	6.49155	1.9856	33.5164	5.0668	64.5647	4	0	4	Blue
ENSMUSG00000044533	Rps2	7.90526e-24	5.98525e-20	2428.43	1035.81	450.419	1244.2	1521.97	1063.1	1230.43	1244.67	1464.15	1522.05	1365.33	0.778642	-0.360968	302.227	4	4	8	Blue
ENSMUSG00000028023	Pitx2	8.63387e-24	5.98525e-20	43.6786	42.5736	35.8865	42.6793	31.6994	38.2097	0.324909	2.69932	12.36	6.49155	5.46894	6.98668	2.80461	32.7408	4	0	4	Blue
ENSMUSG00000026837	Col5a1	1.22011e-23	7.40089e-20	393.239	295.422	237.201	287.923	190.597	252.786	188.772	141.359	100.55	131.129	140.453	1.79979	0.847831	112.333	4	4	8	Blue
ENSMUSG00000062432	Cyp26c1	7.11187e-15	3.83456e-11	87.2636	59.8624	49.5409	39.213	107.136	63.938	19.1696	18.6111	46.4333	9.08818	23.3256	2.74111	1.45476	44.2226	4	3	7	Blue
ENSMUSG00000004885	Crabp2	4.85837e-12	1.96465e-08	313.094	120.373	124.815	73.4431	172.942	122.893	101.047	217.509	170.033	272.212	190.2	0.646126	-0.630112	76.97	4	4	8	Blue
ENSMUSG00000096014	Sox1	5.36791e-11	1.86059e-07	84.0345	35.6581	24.6829	3.68299	52.5648	29.1472	27.6173	45.6044	43.7609	102.567	54.8873	0.531037	-0.913115	29.7605	3	4	7	Blue
ENSMUSG00000000184	Ccnd2	2.56657e-09	8.30302e-06	1174.62	524.498	520.442	480.738	574.2	524.97	466.895	644.002	691.823	795.864	649.646	0.808085	-0.30742	153.478	4	4	8	Blue
ENSMUSG00000071866	Ppia	3.72957e-09	1.13113e-05	1130.09	621.315	739.262	409.245	826.992	649.204	370.072	537.734	393.848	621.891	480.886	1.35002	0.432976	168.318	4	4	8	Blue
ENSMUSG00000035551	Igfbpl1	4.8132e-08	0.000122929	114.023	40.8447	34.4861	43.5459	54.1698	43.2616	68.5558	70.6086	49.1058	94.7767	70.7617	0.61137	-0.709881	27.5001	4	4	8	Blue
ENSMUSG00000027168	Pax6	8.97677e-08	0.000189394	95.4885	37.8192	27.4838	16.2485	57.3799	34.7328	21.1191	67.4831	54.4506	99.9699	60.7557	0.57168	-0.806719	34.3729	4	4	8	Blue
ENSMUSG00000095742	CAAA01147332.1	1.5955e-07	0.000309692	38.9187	23.5559	0.875281	21.8813	19.6616	16.4935	19.8195	20.6001	32.4031	16.878	22.4252	0.735492	-0.443219	9.19169	3	3	6	Blue
ENSMUSG00000002985	Apoe	3.08314e-07	0.000575432	542.005	205.088	275.713	263.659	215.475	239.984	297.942	324.345	325.701	260.095	302.021	0.794594	-0.331711	62.0369	4	4	8	Blue
ENSMUSG00000040152	Thbs1	5.28781e-07	0.000884815	54.8082	46.0314	37.9872	19.2815	38.922	35.5555	29.5667	14.349	11.0237	22.0713	19.2527	1.84678	0.885013	16.3028	4	3	7	Blue
ENSMUSG00000039982	Dtx4	8.81835e-07	0.00133725	69.0944	33.0648	26.4335	14.9486	22.8717	24.3296	30.8664	52.992	26.3902	68.8105	44.7648	0.5435	-0.879649	21.5343	4	4	8	Blue
ENSMUSG00000090137	Uba52	1.123e-06	0.00163149	42.5435	16.6404	2.97595	20.5814	29.2918	17.3724	23.7184	22.0208	33.7393	21.2057	25.1711	0.690174	-0.534969	11.8417	3	4	7	Blue
ENSMUSG00000020598	Nrcam	1.16698e-06	0.00163149	62.3435	29.1748	28.184	3.2497	38.1195	24.682	21.7689	40.2057	25.054	63.6172	37.6615	0.655365	-0.609629	16.6824	3	4	7	Blue
ENSMUSG00000020738	Sumo2	1.17674e-06	0.00163149	270.129	102.652	100.657	145.803	99.1107	112.056	177.076	142.212	206.111	106.894	158.073	0.708886	-0.496374	46.0173	4	4	8	Blue
ENSMUSG00000021806	Nid2	3.13093e-06	0.00389569	501.883	276.404	282.716	351.184	209.055	279.84	289.494	235.125	210.787	152.768	222.044	1.26029	0.333757	64.341	4	4	8	Blue
ENSMUSG00000022194	Pabpn1	3.65689e-06	0.0042251	153.091	83.6344	19.0811	87.7418	83.8629	68.5801	91.9493	76.2914	93.2007	76.6003	84.5104	0.811498	-0.301341	19.5617	4	4	8	Blue
ENSMUSG00000020469	Myl7	3.9117e-06	0.00434467	483.593	352.907	217.595	215.996	52.5648	209.766	411.01	338.552	162.684	183.062	273.827	0.766052	-0.384485	90.7176	4	4	8	Blue
ENSMUSG00000048078	Tenm4	4.74162e-06	0.00511316	419.725	258.683	230.549	206.031	240.353	233.904	203.718	181.139	151.994	206.431	185.821	1.25876	0.332007	48.0835	4	4	8	Blue
ENSMUSG00000039286	Fndc3b	5.77207e-06	0.00583532	137.413	83.6344	86.3027	85.142	67.0101	80.5223	68.5558	52.7079	59.1273	47.172	56.8908	1.41538	0.501194	23.6315	4	4	8	Blue
ENSMUSG00000057098	Ebf1	5.986e-06	0.00592809	33.0071	19.666	16.2802	16.2485	34.1069	21.5754	2.27436	9.23453	27.7264	6.49155	11.4317	1.88733	0.916346	15.8826	4	2	6	Blue
ENSMUSG00000039115	Itga9	1.18387e-05	0.0104069	316.511	165.324	168.929	210.364	174.547	179.791	152.382	141.075	149.99	103.432	136.72	1.31503	0.395098	43.0711	4	4	8	Blue
ENSMUSG00000005892	Trh	1.28254e-05	0.010743	50.337	25.717	39.7377	26.2142	25.2792	29.2371	11.3718	11.5076	29.0626	32.4578	21.1	1.38565	0.470558	13.1506	4	3	7	Blue
ENSMUSG00000016520	Lnx2	1.49692e-05	0.0122536	52.0059	19.2338	20.1315	21.448	11.6365	18.1124	30.8664	29.9767	37.0799	37.651	33.8935	0.534392	-0.904029	15.7811	3	4	7	Blue
ENSMUSG00000026043	Col3a1	2.37566e-05	0.0177356	93.5681	63.3201	66.6964	68.2436	22.8717	55.283	77.0035	43.3313	23.7177	9.08818	38.2852	1.44398	0.530049	23.8395	4	3	7	Blue
ENSMUSG00000057605	Gm6807	2.41418e-05	0.0177501	69.677	22.6915	21.1818	21.448	38.922	26.0608	45.1624	28.2719	56.4549	44.5753	43.6161	0.597504	-0.742979	17.5553	4	4	8	Blue
ENSMUSG00000089762	Ier5l	2.76773e-05	0.0199537	73.6682	40.4125	10.3283	44.4125	33.3044	32.1144	39.314	48.1616	41.0885	37.651	41.5538	0.77284	-0.371758	11.6506	4	4	8	Blue
ENSMUSG00000074622	Mafb	2.83725e-05	0.0199537	77.3791	81.0411	44.9894	6.71604	46.9472	44.9234	25.018	6.96142	20.3772	77.4659	32.4556	1.38415	0.468999	34.5577	3	4	7	Blue
ENSMUSG00000042436	Mfap4	2.93908e-05	0.0203745	48.9152	27.4459	32.0353	36.6132	27.6868	30.9453	22.4187	17.4746	17.7048	14.2814	17.9699	1.72207	0.78414	12.9754	4	3	7	Blue
ENSMUSG00000026768	Itga8	2.98231e-05	0.0203831	49.4824	30.4715	33.4357	28.814	31.6994	31.1051	20.4693	17.7587	27.0583	8.22263	18.3772	1.69259	0.759233	12.7279	4	3	7	Blue
ENSMUSG00000004415	Col26a1	3.344e-05	0.0222289	150.649	89.6855	87.353	85.142	90.283	88.1159	52.9602	66.0624	71.8214	59.2895	62.5334	1.4091	0.494776	25.5825	4	4	8	Blue
ENSMUSG00000061462	Obscn	3.40863e-05	0.0223523	20.4659	11.4538	6.47708	10.1824	0.401258	7.12863	13.9711	19.4635	11.6918	8.22263	13.3373	0.534489	-0.903768	6.20865	2	2	4	Blue
ENSMUSG00000028289	Epha7	4.50115e-05	0.0276484	127.804	81.9056	67.0465	103.34	51.7623	76.0137	68.5558	58.1065	49.7739	30.7267	51.7907	1.46771	0.553565	24.2229	4	4	8	Blue
ENSMUSG00000059246	Foxb1	4.63888e-05	0.0281383	40.8765	16.6404	11.3786	1.94982	32.5019	15.6177	14.6209	18.8953	11.6918	55.8274	25.2588	0.618306	-0.693607	10.6509	3	3	6	Blue
ENSMUSG00000109610	Gm7432	5.25338e-05	0.0310885	17.5845	8.86049	8.92786	11.049	18.8591	11.9241	6.17327	2.41518	11.0237	3.02939	5.6604	2.10658	1.07491	6.26371	4	0	4	Blue
ENSMUSG00000042834	Nrep	6.82728e-05	0.0385233	282.923	154.086	154.575	134.971	184.177	156.952	119.242	107.547	122.597	154.499	125.971	1.24594	0.317231	30.981	4	4	8	Blue
ENSMUSG00000043424	Eif3j2	7.02599e-05	0.0391889	72.1803	21.3949	23.2825	30.1138	42.9346	29.4314	32.8158	40.4899	53.1144	44.5753	42.7489	0.688473	-0.538528	13.3174	4	4	8	Blue
ENSMUSG00000026208	Des	8.62091e-05	0.0449826	93.7002	62.4557	38.6874	36.1799	17.2541	38.6443	54.9097	69.1879	43.7609	52.3652	55.0559	0.701909	-0.510643	20.1847	4	4	8	Blue
ENSMUSG00000021850	ccdc198	0.000114251	0.057156	26.804	9.29271	11.0285	4.54957	11.6365	9.12682	6.82309	23.4415	18.3729	22.0713	17.6772	0.516305	-0.953705	9.78518	2	3	5	Green
ENSMUSG00000019989	Enpp3	0.000127913	0.0619996	33.2616	15.776	24.6829	17.1151	28.4893	21.5158	8.12273	10.6552	21.7134	6.49155	11.7457	1.8318	0.873261	12.0693	4	2	6	Green
ENSMUSG00000022892	App	0.000128978	0.0619996	455.97	253.064	255.057	255.859	233.131	249.278	231.66	209.837	213.46	171.81	206.692	1.20604	0.270274	42.5861	4	4	8	Green
ENSMUSG00000024501	Dpysl3	0.000129043	0.0619996	242.687	122.966	150.023	139.304	140.842	138.284	120.541	119.481	93.2007	84.3902	104.403	1.32452	0.405464	33.8804	4	4	8	Green
ENSMUSG00000060989	Gm11847	0.000132739	0.062537	149.367	63.3201	27.4838	86.8752	88.678	66.5893	72.4548	70.0404	85.1835	103.432	82.7777	0.804435	-0.313952	17.0343	4	4	8	Green
ENSMUSG00000061518	Cox5b	0.000186017	0.0805951	225.883	115.186	64.9458	110.273	119.976	102.595	139.386	127.721	107.899	118.146	123.288	0.83216	-0.265067	22.7946	4	4	8	Green
ENSMUSG00000036103	Colec12	0.000205581	0.0867482	223.084	126.424	125.865	131.504	119.976	125.942	106.245	102.148	107.899	72.2726	97.1413	1.29649	0.374609	28.8012	4	4	8	Green
ENSMUSG00000048562	Sp8	0.00025137	0.10081	24.3924	11.4538	8.92786	1.51652	17.2541	9.78807	6.17327	17.1904	19.041	16.0125	14.6043	0.670218	-0.577297	8.0773	3	2	5	Green
ENSMUSG00000029844	Hoxa1	0.000323222	0.122537	129.369	52.0824	51.2914	56.1114	53.3673	53.2131	64.6569	66.9148	70.4851	102.567	76.1559	0.69874	-0.517173	22.9427	4	4	8	Green
ENSMUSG00000038677	Scube3	0.000372267	0.136937	83.4425	49.0569	47.7903	56.978	45.3421	49.7918	37.3646	38.785	27.7264	30.7267	33.6507	1.47967	0.565274	16.1412	4	4	8	Green
ENSMUSG00000053093	Myh7	0.000372495	0.136937	467.227	364.145	211.293	170.501	102.321	212.065	269.35	322.356	135.959	292.985	255.163	0.831096	-0.266913	107.766	4	4	8	Green
ENSMUSG00000026414	Tnnt2	0.000406825	0.144784	472.411	322.219	228.798	250.66	54.9723	214.162	356.425	328.607	149.322	198.642	258.249	0.829287	-0.270057	94.7556	4	4	8	Green
ENSMUSG00000085795	Zfp703	0.000464125	0.160512	152.775	71.1001	48.4905	66.9437	90.283	69.2043	80.9024	96.1812	68.4808	88.7179	83.5706	0.828095	-0.272133	15.1488	4	4	8	Green
ENSMUSG00000036667	Tcaf1	0.000593321	0.184512	230.549	131.611	146.172	131.938	99.1107	127.208	108.195	105.274	93.8688	106.029	103.341	1.23095	0.299767	27.3253	4	4	8	Green
ENSMUSG00000002393	Nr2f6	0.000594039	0.184512	96.6121	55.5402	17.6807	56.1114	42.9346	43.0667	49.0613	54.1286	49.1058	61.8861	53.5454	0.804302	-0.31419	17.221	4	4	8	Green
ENSMUSG00000044365	Cxxc4	0.00060678	0.185186	101.87	59.8624	58.6438	67.8103	50.1572	59.1184	42.5631	44.752	47.7696	35.9199	42.7511	1.38285	0.467645	16.3673	4	4	8	Green
ENSMUSG00000022231	Sema5a	0.000645324	0.192117	96.282	52.5146	58.2937	57.4113	55.7748	55.9986	40.6136	40.4899	48.4377	31.5922	40.2833	1.39012	0.475207	15.7153	4	4	8	Green
ENSMUSG00000033306	Lpp	0.000681573	0.199241	266.245	176.129	165.428	153.169	91.888	146.654	142.635	123.459	110.571	101.701	119.592	1.22629	0.294297	31.9685	4	4	8	Green
ENSMUSG00000076281	Gm24270	0.000755122	0.211768	166.417	51.218	49.1908	83.4089	112.753	74.1428	56.8591	82.2584	109.235	120.743	92.2739	0.803507	-0.315617	18.1311	4	4	8	Green
ENSMUSG00000020473	Aebp1	0.000768479	0.211989	45.111	22.2593	15.2299	21.448	10.834	17.4428	31.5162	27.7036	25.054	26.399	27.6682	0.630428	-0.665598	10.2254	3	4	7	Green
ENSMUSG00000007950	Abhd8	0.00081654	0.22013	36.74	19.2338	9.62809	14.9486	14.044	14.4636	26.3176	23.7256	23.0496	16.0125	22.2764	0.649281	-0.623085	7.81274	3	3	6	Green
ENSMUSG00000050105	Grrp1	0.000934233	0.239866	29.874	14.9116	6.82719	13.2154	11.6365	11.6477	13.3213	21.7367	18.3729	19.4747	18.2264	0.639055	-0.645987	7.37386	2	4	6	Green
ENSMUSG00000056427	Slit3	0.000968137	0.247262	99.0469	56.8368	62.8451	73.8764	35.7119	57.3176	50.3609	44.4678	43.0928	28.9956	41.7293	1.37356	0.457917	15.5883	4	4	8	Green
ENSMUSG00000052374	Actn2	0.000987894	0.250987	49.1218	45.1669	20.4816	19.7148	1.20377	21.6418	34.7653	43.0471	14.3643	17.7436	27.4801	0.787544	-0.344567	13.7144	3	4	7	Green
ENSMUSG00000035164	Zc3h12c	0.00100298	0.252178	28.1039	18.3693	17.6807	14.9486	19.6616	17.6651	12.6715	9.51867	7.01511	12.5503	10.4389	1.69223	0.758929	7.22616	4	1	5	Green
ENSMUSG00000021747	4930452B06Rik	0.00101482	0.253842	44.0469	32.2003	21.1818	28.814	26.0818	27.0695	21.1191	16.338	17.0367	13.4159	16.9774	1.59444	0.673049	10.092	4	3	7	Green
ENSMUSG00000020121	Srgap1	0.00102309	0.254547	101.605	53.8113	58.2937	58.7112	63.8	58.654	41.2635	42.4788	41.7566	46.3064	42.9513	1.36559	0.449528	15.7027	4	4	8	Green
ENSMUSG00000068748	Ptprz1	0.00105379	0.256965	28.6476	11.4538	10.3283	5.84945	14.044	10.4189	8.77255	22.5891	11.6918	29.8611	18.2287	0.571567	-0.807005	9.15039	2	2	4	Green
ENSMUSG00000021765	Fst	0.00105977	0.257133	181.189	107.839	94.7053	77.3428	129.606	102.373	83.5017	69.1879	82.511	80.0625	78.8158	1.29889	0.377283	26.1416	4	4	8	Green
ENSMUSG00000024140	Epas1	0.00109785	0.259875	40.3603	15.776	35.1863	26.6475	22.8717	25.1204	22.4187	16.6222	13.6962	8.22263	15.2399	1.64833	0.721002	13.2018	4	3	7	Green
ENSMUSG00000002107	Celf2	0.00120598	0.276043	70.6769	44.7347	42.8887	32.2803	45.3421	41.3115	32.166	25.4305	31.735	28.1301	29.3654	1.40681	0.492426	11.9461	4	4	8	Green
ENSMUSG00000034037	Fgd5	0.00130441	0.290356	116.956	73.2612	56.8932	68.6769	71.0226	67.4635	42.5631	51.8554	53.7825	49.7686	49.4924	1.36311	0.4469	17.9711	4	4	8	Green
ENSMUSG00000078348	Sf3b5	0.00132848	0.29099	146.894	72.3967	55.1427	64.344	65.405	64.3221	69.8555	81.9742	93.2007	85.2557	82.5715	0.778986	-0.36033	19.5201	4	4	8	Green
ENSMUSG00000045854	Lyrm2	0.00135375	0.293106	25.5665	17.0727	16.2802	13.2154	21.2667	16.9587	8.77255	12.0759	9.68753	3.89493	8.60773	1.97018	0.978324	8.35101	4	1	5	Green
ENSMUSG00000010066	Cacna2d2	0.00138443	0.297109	78.1198	47.7602	26.0834	39.6463	9.22893	30.6797	81.5522	48.1616	45.7652	14.2814	47.4401	0.646704	-0.628823	16.7604	3	3	6	Green
ENSMUSG00000038764	Ptpn3	0.00138985	0.297109	32.6211	21.3949	19.7813	11.049	24.4767	19.1755	15.2707	6.67728	12.36	19.4747	13.4457	1.42615	0.512122	6.38531	4	3	7	Green
ENSMUSG00000037664	Cdkn1c	0.00140704	0.298606	533.319	302.77	246.654	266.692	136.829	238.236	352.526	271.495	232.167	324.145	295.083	0.807352	-0.308731	74.1098	4	4	8	Green
ENSMUSG00000002996	Hbp1	0.00149745	0.309895	161.844	90.1177	88.0532	98.5741	86.2704	90.7539	70.5053	71.4611	80.5067	61.8861	71.0898	1.27661	0.352316	19.6641	4	4	8	Green
ENSMUSG00000070509	Rgma	0.00150075	0.309895	167.196	84.0666	66.6964	48.7454	102.321	75.4573	64.0071	96.7495	87.1878	119.012	91.739	0.822521	-0.281875	26.3115	4	4	8	Green
ENSMUSG00000074575	Kcng1	0.00154693	0.316737	25.2103	11.0216	6.47708	9.31579	10.0314	9.21148	13.3213	14.6332	15.7005	20.3402	15.9988	0.575761	-0.796458	6.78731	2	4	6	Green
ENSMUSG00000027276	Jag1	0.00158418	0.321649	259.582	159.273	118.863	157.069	149.669	146.218	127.039	129.994	108.567	87.8524	113.363	1.28982	0.367173	38.4206	4	4	8	Green
ENSMUSG00000029804	Herc3	0.00172708	0.33621	29.4584	16.6404	18.3809	17.1151	18.8591	17.7489	6.82309	10.6552	9.01943	20.3402	11.7095	1.51577	0.60005	6.77993	4	2	6	Green
ENSMUSG00000025647	Shisa5	0.00173211	0.33621	46.2317	23.9882	23.2825	33.1469	29.2918	27.4273	18.5198	14.9173	19.7091	22.0713	18.8044	1.45856	0.544545	8.62295	4	4	8	Green
ENSMUSG00000056481	Cd248	0.001772	0.341223	55.1807	28.3104	35.8865	40.5129	26.0818	32.6979	22.4187	22.5891	23.7177	21.2057	22.4828	1.45435	0.540373	10.215	4	4	8	Green
ENSMUSG00000025789	St8sia2	0.00181195	0.344811	43.1941	30.9037	29.2344	29.2473	15.6491	26.2586	19.8195	19.7477	13.0281	15.147	16.9355	1.5505	0.632735	9.32305	3	2	5	Green
ENSMUSG00000025082	Vwa2	0.00182404	0.345755	29.6607	20.5304	11.0285	22.7479	22.0692	19.094	6.82309	10.6552	15.7005	9.08818	10.5667	1.80699	0.853588	8.52726	4	2	6	Green
ENSMUSG00000032083	Apoa1	0.00184053	0.346329	91.3302	12.7505	74.3988	49.612	1.20377	34.4913	92.5991	71.4611	61.1317	2.16385	56.8389	0.606825	-0.720648	23.8165	3	3	6	Green
ENSMUSG00000017491	Rarb	0.00184161	0.346329	111.403	53.3791	49.5409	38.3464	51.7623	48.2572	46.462	67.7672	67.8127	70.5415	63.1459	0.764217	-0.387946	18.3473	4	4	8	Green
ENSMUSG00000044254	Pcsk9	0.00184848	0.346329	40.2591	20.0982	14.5297	8.8825	20.4641	15.9936	11.3718	31.3974	18.3729	35.9199	24.2655	0.659109	-0.60141	12.6351	4	3	7	Green
ENSMUSG00000023022	Lima1	0.0019052	0.352869	134.124	67.2101	82.1013	77.3428	78.2453	76.2249	60.758	62.3686	51.7782	56.6929	57.8994	1.3165	0.396713	18.3254	4	4	8	Green
ENSMUSG00000019866	Crybg1	0.00200303	0.359997	42.5172	22.2593	26.7836	34.4468	18.0566	25.3866	14.6209	16.0539	18.3729	19.4747	17.1306	1.48194	0.56749	8.965	4	4	8	Green
ENSMUSG00000032291	Crabp1	0.00201207	0.360068	444.056	328.703	218.645	129.771	309.37	246.622	177.076	177.445	158.675	276.54	197.434	1.24914	0.320933	63.6402	4	4	8	Green
ENSMUSG00000007987	Ift22	0.00211965	0.362994	27.5355	22.6915	14.8798	12.3488	18.8591	17.1948	6.82309	9.23453	11.0237	14.2814	10.3407	1.66283	0.73364	6.85411	4	1	5	Green
ENSMUSG00000011096	Akt1s1	0.00215249	0.365696	124.473	69.3712	37.6371	58.7112	58.1824	55.9755	58.8086	74.8707	75.83	64.4828	68.498	0.817184	-0.291268	17.8039	4	4	8	Green
ENSMUSG00000038146	Notch3	0.00223031	0.3732	319.591	172.672	147.572	174.834	216.278	177.839	146.534	146.19	137.964	136.323	141.753	1.25457	0.327196	36.0863	4	4	8	Green
ENSMUSG00000063897	CAAA01118383.1	0.00225808	0.376548	73.727	42.5736	16.9804	40.5129	27.6868	31.9384	49.0613	39.3533	41.0885	37.651	41.7885	0.764287	-0.387814	9.8501	4	4	8	Green
ENSMUSG00000046982	Tshz1	0.00239721	0.386469	145.112	66.7779	58.6438	64.7773	63.8	63.4997	64.0071	86.5204	72.4895	103.432	81.6123	0.778066	-0.362036	19.4979	4	4	8	Green
ENSMUSG00000029309	Sparcl1	0.00246497	0.390899	62.3651	36.9547	38.6874	24.9143	45.3421	36.4747	26.3176	21.7367	23.0496	32.4578	25.8904	1.40881	0.494475	10.5842	4	4	8	Green
ENSMUSG00000031558	Slit2	0.00260457	0.405434	72.6396	47.328	61.4447	30.9804	22.8717	40.6562	45.1624	23.7256	25.7221	33.3233	31.9833	1.27117	0.346155	13.8987	4	4	8	Green
ENSMUSG00000059775	Rps26-ps1	0.00260772	0.405434	131.319	52.0824	42.5386	43.9792	99.9132	59.6284	53.61	61.8003	79.1705	92.1801	71.6902	0.83175	-0.265778	15.9284	4	4	8	Green
ENSMUSG00000002633	Shh	0.00262346	0.405434	29.2684	21.3949	23.6326	7.14933	17.2541	17.3577	10.0722	6.67728	9.68753	21.2057	11.9107	1.45732	0.54332	8.69196	3	2	5	Green
ENSMUSG00000010760	Phlda2	0.00295175	0.442088	98.3081	23.1237	48.1404	66.9437	29.2918	41.8749	83.5017	62.3686	57.7911	22.0713	56.4332	0.742027	-0.430457	22.7448	4	4	8	Green
ENSMUSG00000020921	Tmem101	0.0030954	0.45127	54.4288	33.497	35.1863	29.2473	30.8969	32.2068	22.4187	24.2939	18.3729	23.8024	22.222	1.44932	0.53538	9.98487	4	4	8	Green
ENSMUSG00000032041	Tirap	0.00313825	0.452318	55.6518	21.8271	22.2321	23.1812	22.0692	22.3274	32.8158	28.2719	39.7523	32.4578	33.3244	0.67	-0.577766	10.9971	4	4	8	Green
ENSMUSG00000023411	Nfatc4	0.0031534	0.452728	99.9093	65.049	50.9413	53.5117	56.5774	56.5198	52.9602	39.3533	53.1144	28.1301	43.3895	1.30262	0.381412	13.1303	4	4	8	Green
ENSMUSG00000024620	Pdgfrb	0.00331503	0.463589	200.508	109.135	114.312	110.273	112.753	111.618	89.35	97.3177	99.2137	69.676	88.8894	1.2557	0.328492	22.729	4	4	8	Green
ENSMUSG00000041506	Rrp9	0.00335764	0.466856	129.814	58.1335	57.5935	50.4786	65.405	57.9026	67.906	76.8597	67.1446	75.7348	71.9113	0.805195	-0.312589	14.0086	4	4	8	Green
ENSMUSG00000019916	P4ha1	0.00336874	0.467062	263.826	175.697	126.566	127.171	146.459	143.973	149.783	111.525	102.554	115.55	119.853	1.20125	0.264536	24.1204	4	4	8	Green
ENSMUSG00000069833	Ahnak	0.00341598	0.471335	320.148	110.432	268.711	229.862	99.1107	177.029	224.512	159.26	111.24	77.4659	143.119	1.23693	0.306765	90.9496	4	4	8	Green
ENSMUSG00000026678	Rgs5	0.00345031	0.471633	175.253	84.4989	97.8564	120.672	79.8503	95.7194	73.1046	75.439	70.4851	99.1044	79.5333	1.20351	0.267253	25.8132	4	4	8	Green
ENSMUSG00000030768	Disp1	0.00366244	0.490949	75.593	47.328	43.589	40.9462	44.5396	44.1007	36.0649	36.7961	22.3815	30.7267	31.4923	1.40036	0.485802	12.6084	4	4	8	Green
ENSMUSG00000029516	Cit	0.00370524	0.492605	247.882	133.772	136.019	143.203	133.619	136.653	111.444	122.322	131.951	79.197	111.228	1.22858	0.296993	25.4247	4	4	8	Green
ENSMUSG00000041836	Ptpre	0.00375216	0.495009	36.8273	13.1827	12.7791	11.9156	20.4641	14.5854	18.5198	18.327	25.7221	26.399	22.242	0.655759	-0.608762	7.6566	4	4	8	Green
ENSMUSG00000047370	Gm7367	0.00381636	0.496168	35.17	22.2593	5.07663	15.8152	18.0566	15.3019	25.018	18.6111	16.3686	19.4747	19.8681	0.770176	-0.37674	4.56617	3	4	7	Green
ENSMUSG00000049999	Ppp1r3d	0.0038347	0.496168	26.2331	13.1827	8.92786	9.74909	10.0314	10.4728	15.2707	23.7256	12.36	11.6848	15.7603	0.664504	-0.58965	5.28751	3	2	5	Green
ENSMUSG00000063235	Ptpmt1	0.00384452	0.496168	20.3126	6.26718	9.62809	7.58262	2.8088	6.57167	15.9206	8.66625	14.3643	16.0125	13.7409	0.478257	-1.06414	7.65014	1	3	4	Green
ENSMUSG00000026511	Srp9	0.0039355	0.501244	120.923	57.7013	47.4402	54.3782	46.9472	51.6167	75.7038	57.8224	73.1576	70.5415	69.3063	0.744762	-0.425149	17.6896	4	4	8	Green
ENSMUSG00000018451	6330403K07Rik	0.00398716	0.503655	29.1906	17.0727	14.8798	19.2815	19.6616	17.7239	15.2707	8.95039	11.6918	9.95372	11.4667	1.54569	0.628249	6.25723	4	2	6	Green
ENSMUSG00000070605	Zfp992	0.00400738	0.503655	37.8325	18.8015	18.3809	23.6145	34.9094	23.9266	13.3213	14.9173	15.7005	11.6848	13.906	1.7206	0.78291	10.0206	4	3	7	Green
ENSMUSG00000049775	Tmsb4x	0.0042173	0.522362	162.597	87.0922	112.211	81.6757	82.2579	90.8092	93.2489	82.2584	64.4722	47.172	71.7879	1.26497	0.339098	22.0997	4	4	8	Green
ENSMUSG00000097347	predicted gene, 17275 [Source:MGI Symbol;Acc:MGI:4936909]	0.00427678	0.523555	23.0212	16.6404	9.9782	15.8152	16.4516	14.7213	10.0722	7.81383	9.68753	5.62601	8.29989	1.77368	0.826746	6.42146	4	1	5	Green
ENSMUSG00000021097	Clmn	0.00428225	0.523555	64.4756	47.328	25.7332	44.4125	36.5145	38.4971	29.5667	27.4195	25.7221	21.2057	25.9785	1.48188	0.56743	13.3617	4	4	8	Green
ENSMUSG00000071719	Tmem28	0.00438982	0.528337	48.087	19.666	17.6807	21.8813	21.2667	20.1236	26.3176	30.545	27.7264	27.2645	27.9634	0.719643	-0.474647	7.83974	4	4	8	Green
ENSMUSG00000060548	Tnfrsf19	0.00445307	0.528337	117.828	49.4891	53.042	53.5117	54.1698	52.5531	62.0577	74.0183	63.136	61.8861	65.2745	0.80511	-0.312743	12.7214	4	4	8	Green
ENSMUSG00000032705	Exd2	0.00455284	0.532288	31.9188	19.2338	22.2321	21.448	14.044	19.2395	8.77255	13.4966	15.0324	13.4159	12.6794	1.51739	0.601588	6.56012	3	2	5	Green
ENSMUSG00000020018	Snrpf	0.00473413	0.538006	128.563	49.0569	39.0375	66.9437	75.8377	57.719	65.3067	60.0955	80.5067	77.4659	70.8437	0.814737	-0.295594	13.1247	4	4	8	Green
ENSMUSG00000070867	Trabd2b	0.00485797	0.549505	72.1196	41.2769	36.5867	61.3109	28.4893	41.916	43.8627	32.8181	26.3902	17.7436	30.2036	1.38778	0.472777	13.0052	4	4	8	Green
ENSMUSG00000025219	Fgf8	0.00486955	0.549535	56.9007	27.0137	10.6784	31.4137	34.1069	25.8032	25.6678	31.1133	37.748	29.8611	31.0976	0.82975	-0.269251	8.09018	4	4	8	Green
ENSMUSG00000008393	Carhsp1	0.00508116	0.569442	182.942	97.8977	110.811	95.9744	98.3082	100.748	95.1984	83.3949	80.5067	69.676	82.194	1.22573	0.293641	18.5537	4	4	8	Green
ENSMUSG00000032440	Tgfbr2	0.00524292	0.579363	31.6181	22.6915	19.0811	14.5153	21.2667	19.3886	15.2707	14.9173	15.7005	3.02939	12.2295	1.5854	0.664849	7.75176	4	3	7	Green
ENSMUSG00000072720	Myo18b	0.00529055	0.580835	38.3366	30.0392	15.58	16.6818	2.8088	16.2775	28.2671	30.2608	13.6962	16.0125	22.0592	0.7379	-0.438502	8.16057	3	3	6	Green
ENSMUSG00000028919	Arhgef19	0.00536485	0.583958	26.3364	17.5049	16.9804	15.3819	14.8465	16.1784	8.12273	10.9394	9.01943	12.5503	10.158	1.59268	0.671461	6.02047	3	1	4	Green
ENSMUSG00000024391	Apom	0.00543211	0.58732	22.6617	4.10608	17.3306	14.082	0.401258	8.97998	23.0686	12.9283	15.7005	3.02939	13.6817	0.65635	-0.607463	6.90282	2	3	5	Green
ENSMUSG00000039428	Tmem135	0.00552286	0.589713	48.4713	27.0137	18.0308	22.3146	10.0314	19.3476	33.4656	25.7146	25.7221	31.5922	29.1236	0.664327	-0.590034	9.77601	3	4	7	Green
ENSMUSG00000022893	Adamts1	0.00554155	0.589713	95.8668	55.9724	58.2937	63.9107	38.922	54.2747	57.5089	47.3092	37.748	23.8024	41.5921	1.30493	0.38397	13.4508	4	4	8	Green
ENSMUSG00000001418	Glmp	0.00555859	0.590232	84.8281	45.1669	60.0442	44.8458	42.9346	48.2479	38.6642	37.6485	38.4161	31.5922	36.5802	1.31896	0.399401	11.6676	4	4	8	Green
ENSMUSG00000025555	Farp1	0.00558184	0.590957	287.136	148.9	153.524	161.835	164.114	157.093	114.693	141.928	133.287	130.264	130.043	1.20801	0.272634	27.0504	4	4	8	Green
ENSMUSG00000022676	Snai2	0.00559631	0.590957	64.1382	24.4204	40.7881	43.9792	45.3421	38.6325	18.5198	33.3864	23.7177	26.399	25.5057	1.51466	0.598992	13.1267	4	4	8	Green
ENSMUSG00000035967	Ints6l	0.00560195	0.590957	76.7723	39.9803	43.2389	46.579	46.9472	44.1863	33.4656	32.534	37.0799	27.2645	32.586	1.35599	0.439348	11.6003	4	4	8	Green
ENSMUSG00000006586	Runx1t1	0.00562269	0.591858	99.8835	57.2691	47.4402	76.4762	46.1447	56.8325	62.0577	45.6044	36.4118	28.1301	43.051	1.32012	0.400671	16.1759	4	4	8	Green
ENSMUSG00000033350	Chst2	0.00568368	0.593132	63.5134	36.9547	32.7355	36.6132	38.1195	36.1057	27.6173	22.5891	39.0842	20.3402	27.4077	1.31736	0.397648	9.93353	4	4	8	Green
ENSMUSG00000008153	Clstn3	0.0057773	0.59619	17.7497	12.7505	12.7791	8.8825	7.6239	10.509	2.92418	10.0869	1.67026	14.2814	7.2407	1.45138	0.537422	6.59705	3	1	4	Green
ENSMUSG00000048232	Fbxo10	0.00580464	0.596742	56.115	37.8192	33.7858	30.9804	26.0818	32.1668	28.2671	21.7367	23.7177	22.0713	23.9482	1.34318	0.425655	8.2186	4	4	8	Green
ENSMUSG00000021408	Ripk1	0.00605614	0.60768	22.4151	15.3438	15.58	14.5153	10.0314	13.8676	9.42237	9.80281	5.01079	9.95372	8.54742	1.62243	0.69816	5.32021	3	1	4	Green
ENSMUSG00000069895	Atxn1l	0.00608365	0.608691	210.4	105.245	126.215	128.038	102.321	115.455	112.094	103.853	81.1748	82.6591	94.9451	1.21602	0.282163	23.9339	4	4	8	Green
ENSMUSG00000020701	Tmem132e	0.0062027	0.61427	19.7674	10.1572	7.52741	7.58262	3.61132	7.21963	12.6715	12.9283	16.3686	8.22263	12.5478	0.575372	-0.797433	5.32813	2	2	4	Green
ENSMUSG00000040557	Mettl27	0.00625234	0.616299	17.3422	11.886	8.92786	13.2154	10.834	11.2158	4.22382	7.24555	5.6789	7.35709	6.12634	1.83075	0.872437	5.08948	3	1	4	Green
ENSMUSG00000061288	Taok3	0.00631634	0.617957	33.0297	19.666	22.5822	17.9817	18.0566	19.5716	19.1696	12.0759	14.3643	8.22263	13.4581	1.45426	0.540286	6.1135	4	3	7	Green
ENSMUSG00000027660	Skil	0.00640936	0.620799	74.697	46.0314	40.0878	52.2118	33.3044	42.9088	27.6173	34.5229	37.748	27.2645	31.7882	1.34984	0.432785	11.1207	4	4	8	Green
ENSMUSG00000027284	Cdan1	0.00660102	0.629314	46.1272	28.3104	27.8339	24.481	27.6868	27.078	25.018	18.327	17.7048	15.147	19.0492	1.42148	0.507393	8.02884	4	3	7	Green
ENSMUSG00000032786	Alas1	0.00676416	0.63385	47.5991	17.9371	21.1818	17.5484	22.0692	19.6841	23.7184	27.1353	34.4074	26.399	27.915	0.705144	-0.504011	8.23092	4	4	8	Green
ENSMUSG00000028228	Cpne3	0.00690546	0.635853	88.5766	48.6247	48.4905	48.3121	56.5774	50.5012	38.6642	38.785	33.7393	41.1132	38.0754	1.32635	0.407457	12.4257	4	4	8	Green
ENSMUSG00000022456	sept-03	0.00694412	0.637236	169.416	80.6089	65.2959	73.4431	87.073	76.6052	90.6497	91.0667	79.1705	110.356	92.8108	0.825391	-0.27685	16.2056	4	4	8	Green
ENSMUSG00000028364	Tnc	0.00695999	0.637246	174.613	97.8977	102.758	152.736	37.317	97.6771	127.039	91.3508	49.1058	40.2476	76.9359	1.26959	0.344362	36.7774	4	4	8	Green
ENSMUSG00000084883	Ccdc85c	0.00699252	0.638706	86.2689	50.7858	28.8843	35.3134	39.7245	38.677	43.2129	53.2761	48.4377	45.4409	47.5919	0.81268	-0.299241	12.7013	4	4	8	Green
ENSMUSG00000030246	Ldhb	0.00707842	0.640834	62.6405	21.8271	30.6348	28.3807	25.2792	26.5305	38.6642	42.4788	23.0496	40.2476	36.1101	0.734711	-0.444752	12.2451	4	4	8	Green
ENSMUSG00000081855	Rpl17-ps5	0.00716359	0.646134	235.531	95.3043	123.765	92.508	105.531	104.277	123.141	109.536	141.304	151.037	131.254	0.794465	-0.331945	34.0919	4	4	8	Green
ENSMUSG00000095478	Gm9824	0.00729443	0.650781	57.9827	32.6326	14.5297	18.4149	31.6994	24.3191	34.1155	22.5891	43.7609	34.1888	33.6636	0.722417	-0.469097	9.34445	4	4	8	Green
ENSMUSG00000075254	Heg1	0.00734806	0.650781	96.9514	57.7013	51.6415	53.5117	54.9723	54.4567	41.2635	40.774	45.0971	42.8443	42.4947	1.28149	0.357826	11.962	4	4	8	Green
ENSMUSG00000031530	Dusp4	0.00753601	0.658905	140.299	55.9724	65.646	60.011	67.0101	62.1599	70.5053	72.5976	88.524	80.928	78.1387	0.795507	-0.330054	15.9789	4	4	8	Green
ENSMUSG00000098274	Rpl24	0.00755225	0.659137	33.603	14.4793	20.8317	21.0147	19.6616	18.9968	12.0216	8.95039	19.7091	17.7436	14.6062	1.3006	0.37918	4.39066	4	3	7	Green
ENSMUSG00000081281	Gm6274	0.00771583	0.662687	21.3613	12.7505	12.429	11.4823	15.6491	13.0777	4.22382	8.95039	5.6789	14.2814	8.28363	1.57874	0.658773	4.79406	3	1	4	Green
ENSMUSG00000062184	Hs6st2	0.00776227	0.664324	123.718	70.2356	75.4492	82.109	49.3547	69.2871	66.6064	63.221	51.1101	36.7855	54.4307	1.27294	0.348166	14.8564	4	4	8	Green
ENSMUSG00000016257	Prelid3b	0.00796307	0.676735	167.088	80.1767	80.7009	73.8764	56.5774	72.8328	119.242	82.5425	86.5197	88.7179	94.2554	0.772717	-0.371987	21.4226	4	4	8	Green
ENSMUSG00000084111	Gm15710	0.00812688	0.678745	191.098	72.3967	49.1908	78.2093	142.447	85.5608	89.35	64.3576	122.597	145.844	105.537	0.810718	-0.302728	19.9763	4	4	8	Green
ENSMUSG00000031482	Slc25a15	0.00813156	0.678745	50.0077	27.8781	33.0856	26.6475	30.0943	29.4264	19.8195	22.3049	25.054	15.147	20.5813	1.42976	0.515775	8.84507	4	3	7	Green
ENSMUSG00000033361	Prrg3	0.0081538	0.678745	63.8091	40.4125	27.1337	33.1469	44.5396	36.3082	34.1155	20.0318	27.7264	28.1301	27.5009	1.32025	0.400814	8.80724	4	4	8	Green
ENSMUSG00000031820	Babam1	0.00821416	0.678745	148.106	63.7523	63.8955	70.4101	62.9975	65.2638	76.3537	75.7231	84.5154	94.7767	82.8422	0.787809	-0.344082	17.5784	4	4	8	Green
ENSMUSG00000071632	2510002D24Rik	0.00825369	0.678745	22.3355	16.2082	12.429	12.7821	15.6491	14.2671	8.12273	10.3711	9.01943	4.76047	8.06843	1.76826	0.822332	6.19867	3	1	4	Green
ENSMUSG00000061524	Zic2	0.00830397	0.678745	62.2859	31.7681	13.8294	12.7821	54.1698	28.1374	10.722	33.1022	55.1187	37.651	34.1485	0.823971	-0.279334	24.7936	4	3	7	Green
ENSMUSG00000002266	Zim1	0.00860922	0.678745	130.582	71.1001	87.0029	109.406	30.0943	74.4009	71.8049	71.4611	37.748	43.7098	56.1809	1.32431	0.40524	25.3802	4	4	8	Green
ENSMUSG00000032327	Stra6	0.0086195	0.678745	103.259	36.9547	53.3921	44.8458	39.7245	43.7293	54.2598	51.003	57.123	75.7348	59.5302	0.734574	-0.445021	16.9954	4	4	8	Green
ENSMUSG00000079941	Gm11273	0.00862884	0.678745	50.4428	17.0727	15.9301	20.5814	31.6994	21.3209	25.018	22.8732	34.4074	34.1888	29.1219	0.732126	-0.449836	7.80099	4	4	8	Green
ENSMUSG00000048826	Dact2	0.00863832	0.678745	71.6071	27.4459	29.5845	38.3464	32.5019	31.9697	39.9638	52.7079	37.748	28.1301	39.6374	0.806553	-0.310159	10.1529	4	4	8	Green
ENSMUSG00000057649	Brd9	0.00865644	0.678745	93.4051	35.2259	40.438	43.9792	46.1447	41.4469	38.0144	58.6748	54.4506	56.6929	51.9582	0.797698	-0.326085	10.5112	4	4	8	Green
ENSMUSG00000028883	Sema3a	0.00867191	0.678745	111.363	62.8879	47.4402	67.8103	71.8252	62.4909	34.7653	45.8885	62.4679	52.3652	48.8717	1.27867	0.354646	13.6192	4	4	8	Green
ENSMUSG00000027575	Arfgap1	0.0087722	0.678745	109.775	53.3791	63.1952	61.3109	71.8252	62.4276	52.3104	50.7189	50.442	35.9199	47.3478	1.31849	0.398887	15.0798	4	4	8	Green
ENSMUSG00000027937	Jtb	0.00885919	0.681201	36.0931	18.3693	9.27797	11.4823	22.8717	15.5003	18.5198	19.7477	17.7048	26.399	20.5928	0.752704	-0.409844	5.09251	4	4	8	Green
ENSMUSG00000034765	Dusp5	0.00886271	0.681201	67.2272	33.497	25.033	33.1469	22.0692	28.4365	32.8158	38.2167	40.4204	43.7098	38.7907	0.733076	-0.447965	10.6947	4	4	8	Green
ENSMUSG00000032261	Sh3bgrl2	0.00894655	0.684881	91.348	52.9469	54.4424	46.1457	48.5522	50.5218	36.7147	36.7961	41.7566	48.0375	40.8262	1.23748	0.30741	9.69557	4	4	8	Green
ENSMUSG00000047085	Lrrc4b	0.00899054	0.684881	32.6463	17.5049	9.62809	11.9156	15.6491	13.6744	26.9675	24.0098	12.36	12.5503	18.9719	0.720772	-0.472386	6.84685	3	2	5	Green
ENSMUSG00000001891	Ugp2	0.00899399	0.684881	82.6737	50.3535	50.5912	42.246	43.7371	46.732	43.8627	36.2278	36.4118	27.2645	35.9417	1.30022	0.378751	10.7903	4	4	8	Green
ENSMUSG00000032783	Troap	0.00900454	0.684881	68.9755	39.5481	36.9368	39.6463	41.3296	39.3652	34.1155	28.2719	27.0583	28.9956	29.6103	1.32944	0.410821	9.75488	4	4	8	Green
ENSMUSG00000027792	Bche	0.00929768	0.697898	30.5327	12.7505	22.9323	21.448	18.0566	18.7969	10.0722	14.6332	9.68753	12.5503	11.7358	1.60167	0.679574	7.06104	4	1	5	Green
ENSMUSG00000024456	Diaph1	0.0093698	0.697898	194.973	123.831	100.657	107.24	97.5057	107.308	76.3537	97.0336	97.2094	80.0625	87.6648	1.22408	0.291694	19.6436	4	4	8	Green
ENSMUSG00000063382	Bcl9l	0.00946326	0.701091	130.818	76.2867	76.1494	76.4762	63.8	73.1781	74.4042	71.1769	55.1187	29.8611	57.6402	1.26957	0.344335	15.5378	4	4	8	Green
ENSMUSG00000025776	Crispld1	0.00956616	0.707634	29.3758	13.6149	22.9323	18.8482	14.044	17.3599	19.8195	11.7918	11.6918	4.76047	12.0159	1.44474	0.530813	8.44626	3	2	5	Green
ENSMUSG00000033278	Ptprm	0.00975498	0.717227	26.957	20.0982	18.731	15.8152	10.834	16.3696	15.2707	13.4966	9.68753	3.89493	10.5875	1.54613	0.628662	5.78213	3	2	5	Green
ENSMUSG00000021203	Otub2	0.010053	0.721347	29.5322	10.1572	11.3786	12.7821	12.439	11.6892	21.1191	16.338	17.0367	16.878	17.843	0.655117	-0.610175	6.15373	3	3	6	Green
ENSMUSG00000028689	Ccdc163	0.0101594	0.721347	26.4834	7.13162	13.8294	11.049	7.6239	9.90848	21.7689	13.2125	17.0367	14.2814	16.5749	0.597801	-0.742263	6.97487	2	3	5	Green
ENSMUSG00000032265	Tent5a	0.0102353	0.721347	25.2647	16.2082	17.3306	16.2485	11.6365	15.3559	14.6209	11.5076	7.01511	6.49155	9.90881	1.54973	0.632013	5.44713	3	2	5	Green
ENSMUSG00000074476	Spc24	0.0103342	0.721347	163.143	72.3967	69.8474	66.5104	83.0604	72.9537	99.0973	77.1438	93.2007	91.3145	90.1891	0.808897	-0.305971	17.2354	4	4	8	Green
ENSMUSG00000040310	Alx4	0.0103381	0.721347	20.6555	13.1827	12.429	18.4149	7.6239	12.9126	10.0722	9.51867	8.35132	3.02939	7.74289	1.66768	0.737838	5.16974	3	1	4	Green
ENSMUSG00000034324	Tmem132c	0.0103547	0.721347	74.4797	38.2514	43.9391	34.4468	51.7623	42.0999	25.018	28.556	41.7566	34.1888	32.3799	1.30019	0.378719	13.3749	4	4	8	Green
ENSMUSG00000028532	Cachd1	0.0105226	0.721347	148.867	78.0156	86.3027	88.6084	78.2453	82.793	69.2057	75.1549	74.4938	45.4409	66.0738	1.25304	0.32543	16.7192	4	4	8	Green
ENSMUSG00000106864	Gtf3c2	0.0105469	0.721347	144.003	78.88	82.4514	79.0759	74.2327	78.66	49.0613	69.1879	60.4636	82.6591	65.343	1.2038	0.267598	17.5302	4	4	8	Green
ENSMUSG00000027227	Sord	0.0108288	0.721347	29.1161	13.1827	13.8294	10.6157	6.82138	11.1123	12.6715	22.5891	10.3556	26.399	18.0038	0.61722	-0.696144	7.27713	3	2	5	Green
ENSMUSG00000052712	BC004004	0.0108625	0.721347	50.5817	17.9371	25.033	22.3146	17.2541	20.6347	37.3646	26.567	27.7264	28.1301	29.947	0.68904	-0.53734	9.31231	4	4	8	Green
ENSMUSG00000025491	Ifitm1	0.0114147	0.721347	120.695	51.6502	67.7467	72.1432	78.2453	67.4464	54.2598	53.5603	42.4247	62.7517	53.2491	1.26662	0.340983	15.5021	4	4	8	Green
ENSMUSG00000015968	Cacna1d	0.0116559	0.721347	50.0123	41.2769	30.6348	40.0796	7.6239	29.9038	31.5162	25.1463	10.3556	13.4159	20.1085	1.48712	0.572523	12.6913	3	2	5	Green
ENSMUSG00000005362	Crbn	0.0116664	0.721347	39.2774	23.1237	24.3328	19.2815	26.0818	23.205	12.0216	16.6222	17.0367	18.6091	16.0724	1.44378	0.529847	7.13255	4	3	7	Green
ENSMUSG00000022474	Pmm1	0.0118282	0.721347	44.8219	14.4793	18.3809	22.3146	22.0692	19.311	22.4187	28.8401	24.3859	26.399	25.5109	0.75697	-0.401693	6.19993	4	4	8	Green
ENSMUSG00000025533	Asl	0.0118476	0.721347	47.1063	29.607	24.3328	28.3807	28.4893	27.7024	25.018	20.8842	15.7005	16.0125	19.4038	1.42768	0.513674	8.29864	4	3	7	Green
ENSMUSG00000003458	Ncstn	0.0118913	0.721347	176.192	93.1433	109.06	101.607	80.6528	96.1158	79.6028	87.0887	71.8214	81.7936	80.0766	1.2003	0.263393	16.6096	4	4	8	Green
ENSMUSG00000015468	Notch4	0.0118921	0.721347	22.1604	15.776	12.429	5.41616	2.00629	8.90686	12.0216	13.2125	14.3643	13.4159	13.2536	0.672035	-0.573392	6.22389	2	2	4	Green
ENSMUSG00000021171	Esyt2	0.011958	0.721347	97.9119	36.5225	54.7926	47.8789	30.0943	42.3221	58.1587	52.7079	59.1273	52.3652	55.5898	0.761328	-0.39341	14.3101	4	4	8	Green
ENSMUSG00000064181	Rab3ip	0.0121132	0.721347	102.866	40.8447	45.6896	42.6793	55.7748	46.2471	51.6606	57.5382	57.123	60.1551	56.6192	0.81681	-0.291928	10.3721	4	4	8	Green
ENSMUSG00000029122	Evc	0.0121318	0.721347	62.0587	36.0903	18.731	26.6475	24.4767	26.4864	37.3646	31.6815	30.3988	42.8443	35.5723	0.744579	-0.425503	9.0859	4	4	8	Green
ENSMUSG00000046743	Fat4	0.0122095	0.721347	67.7055	39.1158	43.9391	40.0796	31.6994	38.7085	28.9169	33.3864	35.0755	18.6091	28.997	1.33491	0.416746	9.71148	4	4	8	Green
ENSMUSG00000028871	Rspo1	0.0123995	0.721347	20.991	11.886	10.3283	13.2154	18.0566	13.3716	11.3718	8.66625	5.6789	4.76047	7.61936	1.75495	0.811429	5.75223	4	1	5	Green
ENSMUSG00000055044	Pdlim1	0.0124404	0.721347	83.1117	27.8781	45.6896	49.612	22.0692	36.3122	61.4078	55.2651	33.7393	36.7855	46.7994	0.775912	-0.366035	18.4235	4	4	8	Green
ENSMUSG00000043162	Pyurf	0.0125258	0.721347	25.2026	7.56384	9.62809	8.01592	14.044	9.81297	15.2707	11.5076	17.0367	17.7436	15.3897	0.637634	-0.6492	5.5767	1	4	5	Green
ENSMUSG00000063953	Amd2	0.0126345	0.721347	30.9114	17.0727	22.9323	14.082	20.4641	18.6378	12.0216	12.3601	13.0281	11.6848	12.2736	1.51852	0.602668	6.36415	4	1	5	Green
ENSMUSG00000027996	Sfrp2	0.0126824	0.721347	44.713	16.2082	17.6807	21.8813	18.8591	18.6573	21.7689	28.556	19.7091	34.1888	26.0557	0.716055	-0.481858	8.48448	4	4	8	Green
ENSMUSG00000066152	Slc31a2	0.0126878	0.721347	20.3649	20.5304	13.4793	9.74909	6.82138	12.6451	8.12273	7.24555	9.01943	6.49155	7.71982	1.638	0.711935	4.92524	3	1	4	Green
ENSMUSG00000049760	Micos13	0.0130537	0.721347	41.5923	15.776	26.4335	24.0477	34.1069	25.091	15.2707	16.6222	16.3686	17.7436	16.5013	1.52055	0.604595	8.58977	4	4	8	Green
ENSMUSG00000078440	Dohh	0.0130945	0.721347	93.7203	44.7347	35.1863	48.3121	42.1321	42.5913	52.3104	61.5162	50.442	40.2476	51.129	0.833016	-0.263584	9.47997	4	4	8	Green
ENSMUSG00000082127	Gm13577	0.0131428	0.721347	56.2807	18.8015	14.8798	21.448	35.7119	22.7103	25.6678	18.8953	39.0842	50.6341	33.5703	0.676499	-0.56384	10.86	4	4	8	Green
ENSMUSG00000020475	Pgam2	0.0131535	0.721347	20.4172	13.1827	8.92786	7.58262	2.00629	7.92487	18.5198	18.6111	6.347	6.49155	12.4924	0.634376	-0.65659	5.18532	2	2	4	Green
ENSMUSG00000033294	Noc4l	0.0131705	0.721347	144.622	64.1846	63.8955	71.71	60.5899	65.095	75.7038	82.2584	73.1576	86.9868	79.5266	0.818531	-0.288892	14.4317	4	4	8	Green
ENSMUSG00000006386	Tek	0.0132956	0.721347	103.091	50.7858	69.8474	73.0098	37.317	57.74	61.4078	57.8224	44.429	17.7436	45.3507	1.27319	0.348446	17.7003	4	4	8	Green
ENSMUSG00000020679	Hnf1b	0.0132999	0.721347	46.9814	20.9626	21.1818	10.1824	24.4767	19.2009	13.9711	25.7146	27.7264	43.7098	27.7805	0.691165	-0.532899	12.0754	4	4	8	Green
ENSMUSG00000006464	Bbs1	0.0133967	0.721347	35.0587	14.0471	11.7288	13.6487	22.0692	15.3734	15.9206	24.5781	17.0367	21.2057	19.6853	0.780962	-0.356675	4.74353	4	4	8	Green
ENSMUSG00000028743	Akr7a5	0.013441	0.721347	77.4493	36.5225	30.6348	34.8801	29.2918	32.8323	34.7653	40.774	47.1014	55.8274	44.617	0.735869	-0.442478	12.6633	4	4	8	Green
ENSMUSG00000038205	Prkab2	0.0135327	0.721347	77.8737	43.438	55.4928	47.0123	32.5019	44.6112	32.166	43.6154	31.735	25.5334	33.2625	1.34119	0.423512	11.3488	4	4	8	Green
ENSMUSG00000038116	Phf20	0.0135411	0.721347	185.379	105.678	102.408	98.5741	98.3082	101.242	100.397	88.7936	72.4895	74.8693	84.1373	1.20329	0.266989	17.1046	4	4	8	Green
ENSMUSG00000044442	N6amt1	0.0138345	0.721347	45.9678	20.5304	16.6303	19.7148	21.2667	19.5356	30.2166	25.7146	27.7264	22.0713	26.4322	0.739081	-0.436195	6.89665	4	4	8	Green
ENSMUSG00000024302	Dtna	0.0140581	0.721347	19.014	14.4793	14.5297	10.6157	7.6239	11.8121	6.82309	10.0869	3.67458	8.22263	7.20181	1.64016	0.713838	4.9097	3	1	4	Green
ENSMUSG00000028910	Mecr	0.0140667	0.721347	42.0846	23.9882	28.5341	21.8813	22.0692	24.1182	17.2202	16.0539	21.7134	16.878	17.9664	1.34241	0.424822	6.15181	4	3	7	Green
ENSMUSG00000050064	Zfp697	0.0140789	0.721347	37.6789	22.6915	20.1315	26.6475	21.2667	22.6843	13.9711	18.8953	13.6962	13.4159	14.9946	1.51283	0.59725	7.68968	4	3	7	Green
ENSMUSG00000079037	Prnp	0.0141452	0.721347	38.5233	25.717	22.9323	31.847	11.6365	23.0332	20.4693	20.316	10.3556	10.8193	15.49	1.48697	0.572376	7.54319	3	2	5	Green
ENSMUSG00000044600	Smim7	0.0142742	0.721347	91.9161	44.7347	58.2937	45.2791	58.9849	51.8231	33.4656	41.9106	40.4204	44.5753	40.093	1.29257	0.370245	11.7301	4	4	8	Green
ENSMUSG00000040021	Lats1	0.0143481	0.721347	107.744	57.7013	58.6438	62.1775	62.9975	60.38	39.9638	52.4237	46.4333	50.6341	47.3638	1.27481	0.350288	13.0163	4	4	8	Green
ENSMUSG00000032220	Myo1e	0.0143767	0.721347	58.8659	33.497	44.2892	28.3807	30.8969	34.2659	26.3176	30.545	26.3902	15.147	24.5999	1.39293	0.47812	9.66599	4	3	7	Green
ENSMUSG00000031137	Fgf13	0.0144548	0.721347	42.3288	24.4204	22.2321	28.814	24.4767	24.9858	19.1696	18.6111	19.041	12.5503	17.343	1.44068	0.526753	7.64277	4	3	7	Green
ENSMUSG00000030022	Adamts9	0.0145801	0.721347	145.952	66.3457	94.0051	91.6414	69.4176	80.3525	71.8049	69.4721	70.4851	50.6341	65.5991	1.2249	0.292667	17.483	4	4	8	Green
ENSMUSG00000037652	Phc3	0.0146699	0.721347	49.5737	31.7681	25.3831	30.5471	25.2792	28.2444	24.3682	18.8953	21.7134	20.3402	21.3293	1.32421	0.405131	6.91514	4	4	8	Green
ENSMUSG00000021552	Gkap1	0.0149659	0.721347	32.5934	11.886	12.429	13.2154	18.0566	13.8968	20.4693	20.6001	17.7048	16.0125	18.6967	0.743275	-0.428033	5.82196	4	3	7	Green
ENSMUSG00000034708	Grn	0.0150562	0.721347	61.5449	31.7681	41.8384	36.6132	29.2918	34.8779	30.2166	26.8512	28.3945	21.2057	26.667	1.30791	0.387258	8.21091	4	4	8	Green
ENSMUSG00000035437	Rabgap1	0.0150732	0.721347	151.059	84.9311	83.5018	83.8422	77.4428	82.4294	82.202	68.9038	59.7955	63.6172	68.6296	1.20108	0.264328	13.7998	4	4	8	Green
ENSMUSG00000016534	Lamp2	0.0152047	0.721347	130.772	78.0156	80.7009	67.377	62.195	72.0721	54.2598	63.5052	63.8041	53.2307	58.7	1.22781	0.296082	13.3722	4	4	8	Green
ENSMUSG00000028917	Plekhm2	0.0152701	0.721347	52.0393	26.5815	18.731	29.2473	14.044	22.1509	28.2671	30.8291	29.7307	30.7267	29.8884	0.741122	-0.432218	7.73746	3	4	7	Green
ENSMUSG00000102252	Snrpn	0.015567	0.721347	101.325	43.0058	51.2914	50.4786	34.1069	44.7207	64.0071	59.5272	53.1144	49.7686	56.6043	0.790058	-0.33997	11.8836	4	4	8	Green
ENSMUSG00000047986	Palm3	0.0159115	0.721347	60.8288	25.717	28.5341	34.4468	15.6491	26.0868	38.0144	37.0802	35.7436	28.1301	34.7421	0.750869	-0.413366	8.65532	3	4	7	Green
ENSMUSG00000024687	Osbp	0.0159376	0.721347	109.989	64.6168	74.0487	59.1445	46.9472	61.1893	46.462	56.1175	49.7739	42.8443	48.7994	1.25389	0.326415	12.3899	4	4	8	Green
ENSMUSG00000019647	Sema6a	0.0162189	0.721347	170.42	97.4654	81.7512	94.2412	99.1107	93.1421	78.9529	73.7342	94.5369	61.8861	77.2775	1.20529	0.269384	16.0125	4	4	8	Green
ENSMUSG00000101892	9130401M01Rik	0.0162489	0.721347	30.8156	12.7505	7.1773	19.2815	14.044	13.3133	15.2707	18.8953	16.3686	19.4747	17.5023	0.760661	-0.394674	5.64545	3	4	7	Green
ENSMUSG00000047497	Adamts12	0.0162718	0.721347	24.1062	16.6404	12.429	19.7148	10.834	14.9046	10.0722	11.2235	9.01943	6.49155	9.20167	1.61977	0.695786	5.70288	3	1	4	Green
ENSMUSG00000022114	Spry2	0.0162822	0.721347	105.747	63.3201	50.9413	53.945	62.9975	57.801	47.7617	40.774	43.0928	60.1551	47.9459	1.20555	0.269687	9.85509	4	4	8	Green
ENSMUSG00000021969	Zdhhc20	0.0163211	0.721347	123.075	65.9134	77.5498	73.8764	58.1824	68.8805	46.462	69.7562	55.1187	45.4409	54.1945	1.27099	0.345951	14.6861	4	4	8	Green
ENSMUSG00000048109	Rbm15	0.0164765	0.721347	118.731	73.2612	48.8406	47.4456	38.922	52.1173	63.3573	60.0955	63.8041	79.197	66.6135	0.782385	-0.35405	19.448	4	4	8	Green
ENSMUSG00000073563	Csnk1g3	0.0165109	0.721347	170.984	92.711	83.1516	100.307	104.728	95.2246	67.2562	88.2253	71.8214	75.7348	75.7594	1.25693	0.329909	22.002	4	4	8	Green
ENSMUSG00000063684	Gm13910	0.0167243	0.721347	20.1852	11.4538	11.3786	12.7821	13.2415	12.214	7.47291	7.24555	6.347	10.8193	7.97118	1.53227	0.615673	4.24284	3	1	4	Green
ENSMUSG00000038604	Ripor1	0.0171135	0.721347	108.677	63.3201	62.1449	57.4113	58.1824	60.2647	52.9602	50.1506	45.0971	45.4409	48.4122	1.24482	0.315942	11.8525	4	4	8	Green
ENSMUSG00000052557	Gan	0.0172363	0.721347	118.876	69.8034	60.0442	68.2436	66.2075	66.0747	56.2093	54.981	51.1101	48.903	52.8008	1.25139	0.323537	13.2739	4	4	8	Green
ENSMUSG00000056091	St3gal5	0.0174113	0.721347	79.6777	43.438	47.4402	45.7124	42.9346	44.8813	43.8627	37.9326	28.3945	28.9956	34.7964	1.28983	0.367178	10.2973	4	4	8	Green
ENSMUSG00000091421	Gm4202	0.0174286	0.721347	68.7892	23.5559	26.7836	25.3476	41.3296	29.2542	30.8664	28.8401	56.4549	41.9787	39.535	0.739956	-0.434489	10.2809	4	4	8	Green
ENSMUSG00000028909	Ptpru	0.0174759	0.721347	50.7457	39.1158	24.3328	28.814	23.6742	28.9842	24.3682	20.0318	19.7091	22.9368	21.7615	1.3319	0.41349	7.22272	4	4	8	Green
ENSMUSG00000085870	Gm12829	0.0175364	0.721347	34.5919	25.717	15.9301	14.9486	24.4767	20.2681	14.6209	11.5076	11.6918	19.4747	14.3238	1.415	0.500801	5.94435	4	3	7	Green
ENSMUSG00000030946	Lhpp	0.017858	0.721347	38.8845	16.2082	14.5297	12.7821	21.2667	16.1967	16.5704	25.4305	13.6962	35.0544	22.6878	0.713892	-0.486223	6.49118	4	4	8	Green
ENSMUSG00000055681	Cope	0.0178908	0.721347	161.037	86.66	92.6047	86.8752	87.073	88.3032	67.906	79.1328	72.4895	71.4071	72.7338	1.21406	0.279839	15.5693	4	4	8	Green
ENSMUSG00000004105	Angptl2	0.0179886	0.721347	67.3059	44.7347	40.0878	36.1799	32.5019	38.3761	27.6173	34.5229	23.7177	29.8611	28.9298	1.32653	0.407653	9.44631	4	4	8	Green
ENSMUSG00000038168	P3h2	0.0182081	0.721347	107.591	77.5834	50.2411	61.3109	53.3673	60.6257	50.3609	52.992	53.7825	30.7267	46.9655	1.29085	0.368327	15.0356	4	4	8	Green
ENSMUSG00000025932	Eya1	0.018425	0.721347	113.537	54.2435	60.0442	59.1445	76.6402	62.5181	37.3646	46.4568	70.4851	49.7686	51.0188	1.22539	0.293246	17.1697	4	4	8	Green
ENSMUSG00000031169	Porcn	0.018525	0.721347	25.9824	12.3182	8.57775	5.84945	16.4516	10.7993	5.52346	18.8953	17.7048	18.6091	15.1832	0.711265	-0.49154	7.7813	3	3	6	Green
ENSMUSG00000033420	Antxr1	0.0188824	0.721347	28.8561	17.0727	16.9804	19.2815	15.6491	17.2459	8.12273	14.349	9.68753	14.2814	11.6102	1.48541	0.570865	5.63574	3	1	4	Green
ENSMUSG00000022053	Ebf2	0.0189844	0.721347	35.422	19.666	20.8317	17.5484	25.2792	20.8313	12.6715	13.7808	15.0324	16.878	14.5907	1.42772	0.513709	6.24065	4	2	6	Green
ENSMUSG00000003423	Pih1d1	0.0191498	0.721347	78.2174	43.438	33.0856	29.6806	30.0943	34.0746	47.1118	40.774	48.4377	40.2476	44.1428	0.771919	-0.373479	10.0681	4	4	8	Green
ENSMUSG00000022438	Parvb	0.0194114	0.721347	139.936	62.4557	70.5476	65.6439	52.5648	62.803	97.1479	79.1328	73.8257	58.424	77.1326	0.814221	-0.296507	14.3296	4	4	8	Green
ENSMUSG00000022280	Rnf19a	0.0197662	0.721347	104.274	56.8368	60.3944	56.1114	57.3799	57.6806	55.5595	46.4568	48.4377	35.9199	46.5935	1.23796	0.307959	11.0872	4	4	8	Green
ENSMUSG00000021906	Oxnad1	0.0197675	0.721347	22.3218	10.1572	8.57775	11.9156	4.41384	8.76607	13.3213	15.2015	9.68753	16.0125	13.5557	0.646671	-0.628896	5.90363	3	2	5	Green
ENSMUSG00000026771	Spopl	0.0198395	0.721347	32.4177	20.9626	15.58	20.5814	18.0566	18.7952	14.6209	11.2235	14.3643	14.2814	13.6225	1.37971	0.464367	5.17263	4	3	7	Green
ENSMUSG00000049881	2810025M15Rik	0.0198953	0.721347	91.8843	36.5225	50.2411	36.6132	37.317	40.1735	38.6642	52.7079	54.4506	61.0206	51.7108	0.776887	-0.364223	11.5374	4	4	8	Green
ENSMUSG00000005958	Ephb3	0.0201054	0.721347	128.662	81.0411	63.8955	74.743	65.405	71.2712	57.5089	62.3686	56.4549	53.2307	57.3908	1.24186	0.312499	13.8804	4	4	8	Green
ENSMUSG00000059921	Unc5c	0.0204152	0.721347	93.003	42.5736	69.8474	81.6757	18.8591	53.2389	47.1118	44.1837	43.0928	24.6679	39.7641	1.33887	0.421017	18.6484	4	4	8	Green
ENSMUSG00000075600	Zc3h3	0.0207296	0.721347	26.5631	19.2338	14.8798	17.5484	9.22893	15.2227	10.722	8.66625	11.6918	14.2814	11.3404	1.34234	0.424756	6.40857	3	1	4	Green
ENSMUSG00000066878	Gm10184	0.0208564	0.721347	23.6524	13.6149	13.8294	14.082	12.439	13.4913	8.77255	6.96142	12.36	12.5503	10.1611	1.32775	0.408982	3.38595	3	1	4	Green
ENSMUSG00000025255	Zfhx4	0.0209068	0.721347	63.5357	41.7092	23.6326	44.8458	34.1069	36.0736	22.4187	24.8622	43.0928	19.4747	27.4621	1.31358	0.393502	9.22632	4	4	8	Green
ENSMUSG00000061353	Cxcl12	0.0210177	0.721347	56.6227	31.3359	29.2344	29.2473	39.7245	32.3855	23.7184	22.0208	31.735	19.4747	24.2372	1.33619	0.418125	9.39218	4	4	8	Green
ENSMUSG00000026490	Cdc42bpa	0.0211589	0.721347	115.106	68.939	65.2959	58.2779	67.8126	65.0813	49.7111	67.199	37.748	45.4409	50.0247	1.30098	0.379602	16.0081	4	4	8	Green
ENSMUSG00000066705	Fxyd6	0.0212201	0.721347	131.676	69.3712	68.4469	65.2106	89.4805	73.1273	38.0144	64.3576	66.4765	65.3483	58.5492	1.24899	0.320761	15.2111	4	4	8	Green
ENSMUSG00000030539	Sema4b	0.0218282	0.721347	45.1577	26.1493	31.6852	20.1481	26.0818	26.0161	19.8195	22.5891	10.3556	23.8024	19.1416	1.35914	0.442689	6.87444	4	3	7	Green
ENSMUSG00000004562	Arhgef40	0.0218485	0.721347	96.3433	54.2435	54.4424	53.5117	53.3673	53.8912	49.0613	46.4568	44.429	29.8611	42.4521	1.26946	0.344216	11.4392	4	4	8	Green
ENSMUSG00000046516	Cox17	0.0218618	0.721347	20.7898	11.886	14.5297	9.74909	14.8465	12.7528	12.6715	9.23453	6.347	3.89493	8.03698	1.58677	0.666092	5.10856	3	1	4	Green
ENSMUSG00000026674	Ddr2	0.0219343	0.721347	42.9012	26.5815	27.4838	19.2815	24.4767	24.4559	23.0686	16.0539	20.3772	14.2814	18.4453	1.32586	0.406931	6.55847	4	3	7	Green
ENSMUSG00000030647	Ndufc2	0.0220568	0.721347	97.9327	39.5481	47.4402	41.8128	42.9346	42.9339	54.9097	48.4458	65.1403	51.4997	54.9988	0.780633	-0.357284	12.0649	4	4	8	Green
ENSMUSG00000060216	Arrb2	0.022366	0.721347	88.1883	40.4125	34.4861	40.0796	44.5396	39.8794	41.9133	51.8554	47.1014	52.3652	48.3088	0.82551	-0.276642	8.4294	4	4	8	Green
ENSMUSG00000079036	Alkbh1	0.0228206	0.721347	100.782	43.438	46.74	51.3452	37.317	44.71	57.5089	55.8334	55.1187	55.8274	56.0721	0.797367	-0.326684	11.3621	4	4	8	Green
ENSMUSG00000004791	Pgf	0.0229563	0.721347	17.6286	8.86049	10.3283	14.082	8.42641	10.4243	12.0216	7.81383	7.68321	1.29831	7.20425	1.44697	0.533032	4.80063	3	1	4	Green
ENSMUSG00000079478	Znrd2	0.0232479	0.721347	50.5956	23.1237	22.9323	20.5814	20.4641	21.7754	32.166	29.9767	31.0669	22.0713	28.8202	0.75556	-0.404382	7.04482	4	4	8	Green
ENSMUSG00000019810	Fuca2	0.0233348	0.721347	32.778	13.1827	16.6303	13.6487	9.22893	13.1727	21.1191	18.0429	22.3815	16.878	19.6054	0.67189	-0.573702	6.43271	3	3	6	Green
ENSMUSG00000035357	Pdzrn3	0.0233523	0.721347	149.315	70.2356	85.2523	79.0759	93.4931	82.0142	69.2057	68.0514	63.136	68.8105	67.3009	1.21862	0.285249	14.7134	4	4	8	Green
ENSMUSG00000036503	Rnf13	0.0238321	0.721347	40.8288	22.6915	22.5822	24.9143	22.0692	23.0643	19.1696	14.6332	20.3772	16.878	17.7645	1.29834	0.376664	5.2998	4	3	7	Green
ENSMUSG00000021068	Nin	0.0238329	0.721347	78.4178	34.3614	41.4883	39.213	24.4767	34.8849	47.1118	53.2761	40.4204	33.3233	43.5329	0.801345	-0.319506	8.64805	4	4	8	Green
ENSMUSG00000061979	Rcc1l	0.0240439	0.721347	51.8225	25.717	18.731	19.2815	27.6868	22.8541	33.4656	28.556	25.7221	28.1301	28.9684	0.78893	-0.34203	6.11436	4	4	8	Green
ENSMUSG00000022338	Eny2	0.0241616	0.721347	118.915	47.7602	47.0901	61.3109	58.9849	53.7865	71.8049	61.5162	55.7868	71.4071	65.1288	0.825849	-0.27605	14.1043	4	4	8	Green
ENSMUSG00000052062	Pard3b	0.0242896	0.721347	24.1091	6.6994	11.3786	8.8825	10.0314	9.248	13.3213	12.3601	11.6918	22.0713	14.8611	0.622295	-0.68433	5.61312	2	3	5	Green
ENSMUSG00000082816	Gm11953	0.0243431	0.721347	29.9866	8.86049	7.87752	8.8825	22.8717	12.1231	17.2202	9.23453	26.3902	18.6091	17.8635	0.678649	-0.559262	7.87174	4	4	8	Green
ENSMUSG00000032846	Zswim6	0.0243658	0.721347	100.37	56.4046	60.7445	53.945	51.7623	55.7141	41.9133	49.014	51.7782	35.9199	44.6564	1.24762	0.319176	11.0577	4	4	8	Green
ENSMUSG00000029843	Slc13a4	0.0245114	0.721347	40.1269	4.97052	34.4861	23.1812	6.82138	17.3648	27.6173	28.2719	30.3988	4.76047	22.7621	0.762881	-0.39047	9.53487	2	3	5	Green
ENSMUSG00000038855	Itpkb	0.0245366	0.721347	42.0807	20.9626	23.6326	29.2473	24.4767	24.5798	14.6209	19.4635	19.041	16.878	17.5009	1.40449	0.490046	7.07892	4	3	7	Green
ENSMUSG00000024726	Carnmt1	0.0245534	0.721347	79.3159	30.9037	28.5341	37.0465	46.1447	35.6573	33.4656	41.6264	49.7739	49.7686	43.6586	0.816729	-0.292071	8.00138	4	4	8	Green
ENSMUSG00000056214	Pard6g	0.0248228	0.721347	119.22	53.8113	55.1427	55.6781	42.1321	51.691	53.61	58.9589	73.1576	84.3902	67.5292	0.765462	-0.385597	15.9388	4	4	8	Green
ENSMUSG00000033781	Asb13	0.024847	0.721347	62.4499	23.5559	28.8843	24.0477	29.2918	26.4449	43.2129	28.8401	46.4333	25.5334	36.005	0.73448	-0.445204	11.4613	4	4	8	Green
ENSMUSG00000057895	Zfp105	0.0249539	0.721347	51.6137	28.3104	27.8339	32.2803	28.4893	29.2285	21.1191	23.7256	15.7005	28.9956	22.3852	1.3057	0.384829	7.09642	4	4	8	Green
ENSMUSG00000037820	Tgm2	0.0250729	0.721347	47.2616	23.9882	34.1359	29.6806	15.6491	25.8634	41.9133	21.1684	11.6918	10.8193	21.3982	1.20867	0.273425	13.4278	3	2	5	Green
ENSMUSG00000023902	Zscan10	0.0251714	0.721347	43.4036	30.4715	30.6348	21.0147	18.0566	25.0444	17.87	20.316	18.3729	16.878	18.3592	1.36413	0.447982	6.68517	4	3	7	Green
ENSMUSG00000002428	Hltf	0.0255409	0.721347	83.8754	46.4636	52.6919	50.0453	38.1195	46.8301	36.0649	41.9106	37.748	32.4578	37.0453	1.26413	0.338144	9.78476	4	4	8	Green
ENSMUSG00000035799	Twist1	0.0256179	0.721347	225.767	110.864	87.353	164.435	145.657	127.077	102.996	113.23	95.8732	82.6591	98.6895	1.28765	0.364736	41.3259	4	4	8	Green
ENSMUSG00000034723	Tmx4	0.0256595	0.721347	57.2482	40.4125	28.5341	28.814	32.5019	32.5656	26.3176	26.8512	15.7005	29.8611	24.6826	1.31938	0.399855	7.88301	4	4	8	Green
ENSMUSG00000024985	Tcf7l2	0.0257113	0.721347	123.137	57.7013	42.5386	59.5778	52.5648	53.0956	46.462	55.5493	82.511	95.6422	70.0411	0.758063	-0.39961	22.5652	4	4	8	Green
ENSMUSG00000049657	Zbtb5	0.0257766	0.721347	77.7588	42.5736	41.8384	44.8458	45.3421	43.65	28.9169	36.7961	33.0712	37.651	34.1088	1.27973	0.355837	9.54118	4	4	8	Green
ENSMUSG00000057657	Rps18-ps3	0.025925	0.721347	39.0552	7.56384	9.27797	14.5153	31.6994	15.7641	14.6209	11.2235	50.442	16.878	23.2911	0.67683	-0.563134	14.9377	3	3	6	Green
ENSMUSG00000017897	Eya2	0.0259784	0.721347	46.1502	21.8271	25.7332	24.9143	30.8969	25.8429	10.0722	18.6111	33.0712	19.4747	20.3073	1.27259	0.347768	9.61402	4	3	7	Green
ENSMUSG00000034206	Polq	0.0259967	0.721347	107.369	66.7779	56.5431	67.377	44.5396	58.8094	42.5631	49.5823	55.7868	46.3064	48.5597	1.21108	0.276289	11.1331	4	4	8	Green
ENSMUSG00000027944	Hax1	0.026251	0.721347	120.662	57.2691	55.1427	53.5117	47.7497	53.4183	70.5053	60.6638	63.8041	74.0037	67.2442	0.794392	-0.332077	13.8259	4	4	8	Green
ENSMUSG00000026447	Pik3c2b	0.0263133	0.721347	65.9922	42.1414	35.5364	41.3795	26.8843	36.4854	26.3176	27.9877	30.3988	33.3233	29.5069	1.2365	0.306267	10.198	4	4	8	Green
ENSMUSG00000028977	Casz1	0.0263255	0.721347	51.9579	33.9292	20.4816	34.4468	5.21635	23.5185	28.9169	36.2278	31.735	16.878	28.4394	0.826967	-0.274098	8.78299	3	3	6	Green
ENSMUSG00000006576	Slc4a3	0.0263345	0.721347	36.1748	21.8271	21.1818	21.0147	21.2667	21.3226	10.0722	18.6111	19.041	11.6848	14.8523	1.43564	0.521696	6.47028	4	2	6	Green
ENSMUSG00000081434	Gm14165	0.026525	0.721347	24.5324	12.3182	8.22764	12.7821	27.6868	15.2537	12.0216	6.39314	7.01511	11.6848	9.27867	1.64395	0.717169	5.97503	4	1	5	Green
ENSMUSG00000001482	Def8	0.0268756	0.721347	106.602	52.9469	62.8451	62.6108	55.7748	58.5444	47.7617	48.1616	57.7911	38.5166	48.0577	1.21821	0.284763	10.4867	4	4	8	Green
ENSMUSG00000014470	Rnf166	0.0269069	0.721347	44.9705	32.6326	16.9804	26.2142	30.0943	26.4804	14.6209	18.8953	18.3729	22.0713	18.4901	1.43214	0.518172	8.94771	4	4	8	Green
ENSMUSG00000055943	Emc7	0.0273068	0.721347	50.4612	22.6915	26.4335	30.9804	37.317	29.3556	26.3176	21.1684	24.3859	12.5503	21.1056	1.39089	0.476013	10.0631	4	3	7	Green
ENSMUSG00000042812	Foxf1	0.0274318	0.721347	94.7474	37.8192	37.6371	62.1775	31.6994	42.3333	77.0035	57.2541	37.748	37.651	52.4141	0.807669	-0.308164	22.2956	4	4	8	Green
ENSMUSG00000033792	Atp7a	0.0277042	0.721347	105.404	62.8879	47.4402	69.9768	50.1572	57.6155	46.462	43.6154	50.442	50.6341	47.7884	1.20564	0.269798	10.0656	4	4	8	Green
ENSMUSG00000079884	Gm10698	0.0280005	0.721347	68.8701	26.1493	27.8339	31.847	34.1069	29.9843	30.8664	34.8071	44.429	45.4409	38.8858	0.771085	-0.375038	8.90156	4	4	8	Green
ENSMUSG00000022313	Utp23	0.0280581	0.721347	31.9393	18.8015	22.2321	12.7821	20.4641	18.57	10.0722	12.3601	15.0324	16.0125	13.3693	1.389	0.474051	6.32583	4	2	6	Green
ENSMUSG00000042286	Stab1	0.0281045	0.721347	77.4225	48.6247	48.1404	46.1457	29.2918	43.0506	41.9133	37.3643	34.4074	23.8024	34.3719	1.2525	0.324807	8.67879	4	4	8	Green
ENSMUSG00000038954	Supt3	0.0281933	0.721347	35.5515	17.5049	19.4312	20.1481	26.8843	20.9921	16.5704	15.7697	9.01943	16.878	14.5594	1.44183	0.527898	6.43273	4	2	6	Green
ENSMUSG00000051978	Erich1	0.0282123	0.721347	28.0326	14.4793	15.2299	16.6818	19.6616	16.5132	8.77255	12.0759	8.35132	16.878	11.5195	1.4335	0.519543	4.9937	4	1	5	Green
ENSMUSG00000057101	Zfp180	0.0282778	0.721347	57.2315	29.1748	32.7355	29.2473	42.9346	33.523	26.3176	29.4084	17.0367	22.0713	23.7085	1.41397	0.499748	9.81452	4	4	8	Green
ENSMUSG00000033837	Foxh1	0.0283667	0.721347	127.268	55.9724	63.8955	58.7112	52.5648	57.786	81.5522	75.439	56.4549	64.4828	69.4822	0.831665	-0.265925	12.8244	4	4	8	Green
ENSMUSG00000062963	Ufc1	0.0284877	0.721347	79.2204	36.5225	44.2892	28.814	30.8969	35.1306	40.6136	46.7409	44.429	44.5753	44.0897	0.796798	-0.327713	8.9591	4	4	8	Green
ENSMUSG00000000538	Tom1l2	0.0285603	0.721347	42.9311	25.2848	30.6348	27.5141	14.8465	24.5701	17.2202	20.0318	21.0453	15.147	18.3611	1.33816	0.420251	6.3592	3	3	6	Green
ENSMUSG00000006356	Crip2	0.0287288	0.721347	159.794	103.949	81.7512	76.0429	27.6868	72.3574	131.588	100.727	62.4679	54.9618	87.4363	0.827544	-0.273092	21.8664	4	4	8	Green
ENSMUSG00000037725	Ckap2	0.0287676	0.721347	104.49	58.1335	66.6964	53.5117	55.7748	58.5291	47.7617	57.5382	41.7566	36.7855	45.9605	1.27347	0.34876	12.5686	4	4	8	Green
ENSMUSG00000044211	Gm7887	0.0288844	0.721347	51.752	22.2593	19.4312	17.1151	28.4893	21.8237	23.7184	22.8732	33.7393	39.3821	29.9283	0.729201	-0.455611	8.10453	4	4	8	Green
ENSMUSG00000018698	Lhx1	0.0290669	0.721347	34.5962	17.9371	12.7791	16.2485	8.42641	13.8478	28.9169	21.4525	9.68753	22.9368	20.7484	0.667412	-0.58335	10.1812	3	3	6	Green
ENSMUSG00000023009	Nckap5l	0.0291061	0.721347	99.6387	55.5402	56.193	57.4113	48.5522	54.4242	51.0107	44.1837	41.0885	44.5753	45.2146	1.20369	0.26746	9.20961	4	4	8	Green
ENSMUSG00000041757	Plekha6	0.0292057	0.721347	109.38	57.2691	56.5431	50.0453	31.6994	48.8892	73.7544	68.6197	43.7609	55.8274	60.4906	0.808212	-0.307194	14.7436	4	4	8	Green
ENSMUSG00000002550	Uck1	0.0293476	0.721347	66.4031	28.3104	26.7836	33.1469	27.6868	28.9819	38.0144	37.3643	29.7307	44.5753	37.4212	0.774479	-0.368703	10.1474	4	4	8	Green
ENSMUSG00000020173	Cobl	0.0293552	0.721347	22.8174	13.6149	17.3306	9.31579	12.439	13.1751	8.12273	7.81383	8.35132	14.2814	9.64233	1.36638	0.450357	4.45395	3	1	4	Green
ENSMUSG00000024990	Rbp4	0.029521	0.721347	56.1016	12.3182	39.7377	32.2803	2.00629	21.5856	62.7075	38.785	34.4074	2.16385	34.5159	0.625382	-0.677191	13.4067	3	3	6	Green
ENSMUSG00000024830	Rps6kb2	0.0296864	0.721347	51.3039	25.717	30.9849	28.3807	32.5019	29.3961	15.2707	24.2939	27.7264	20.3402	21.9078	1.34181	0.424181	7.48833	4	4	8	Green
ENSMUSG00000033701	Acbd6	0.0297806	0.721347	106.232	54.6757	33.4357	53.945	49.3547	47.8528	63.3573	56.4017	39.7523	74.0037	58.3787	0.819695	-0.28684	17.6223	4	4	8	Green
ENSMUSG00000045409	Trim39	0.029803	0.721347	96.7371	65.049	51.2914	57.8446	38.922	53.2768	38.6642	46.1727	44.429	44.5753	43.4603	1.22587	0.293808	12.6431	4	4	8	Green
ENSMUSG00000046329	Slc25a23	0.0299368	0.721347	90.24	38.2514	42.1885	39.213	40.527	40.045	40.6136	50.4347	50.442	59.2895	50.195	0.797789	-0.325921	10.15	4	4	8	Green
ENSMUSG00000036528	Ppfibp2	0.0301337	0.721347	32.8701	17.5049	20.8317	23.1812	15.6491	19.2917	14.6209	15.7697	15.7005	8.22263	13.5784	1.42076	0.506662	5.71325	3	3	6	Green
ENSMUSG00000001542	Ell2	0.0305153	0.721347	28.2363	16.2082	12.0789	17.9817	21.2667	16.8839	14.6209	11.2235	7.01511	12.5503	11.3525	1.48724	0.572638	5.53139	4	2	6	Green
ENSMUSG00000021497	Txndc15	0.0307213	0.721347	45.6884	20.0982	22.5822	15.3819	21.2667	19.8322	27.6173	26.2829	25.7221	23.8024	25.8562	0.767022	-0.382659	6.0239	4	4	8	Green
ENSMUSG00000044647	Csrnp3	0.0307454	0.721347	22.8539	8.86049	9.62809	8.01592	8.42641	8.73273	18.5198	10.6552	13.0281	14.2814	14.1211	0.618416	-0.693352	5.3884	2	2	4	Green
ENSMUSG00000017929	B4galt5	0.0310235	0.721347	77.1589	39.9803	45.6896	46.579	39.7245	42.9934	30.8664	38.2167	29.0626	38.5166	34.1656	1.25838	0.331571	8.82779	4	4	8	Green
ENSMUSG00000021650	Ptcd2	0.0310923	0.721347	59.5964	30.4715	25.033	22.7479	26.8843	26.2842	30.2166	34.2388	33.7393	35.0544	33.3123	0.789023	-0.34186	7.15556	4	4	8	Green
ENSMUSG00000022836	Mylk	0.0312382	0.721347	28.3951	16.6404	18.731	14.9486	16.4516	16.6929	8.77255	12.9283	11.6918	13.4159	11.7022	1.42648	0.512461	4.99075	4	1	5	Green
ENSMUSG00000051375	Pcdh1	0.0314693	0.721347	77.3058	42.1414	47.4402	38.7797	46.1447	43.6265	30.2166	38.5009	34.4074	31.5922	33.6793	1.29535	0.373343	9.94721	4	4	8	Green
ENSMUSG00000071757	Zhx2	0.0315329	0.721347	46.296	32.2003	22.9323	25.3476	26.0818	26.6405	20.4693	20.0318	20.3772	17.7436	19.6555	1.35537	0.438691	6.98504	4	4	8	Green
ENSMUSG00000025793	Hgs	0.0315894	0.721347	155.331	87.0922	80.7009	91.6414	81.4553	85.2225	75.7038	81.1218	59.1273	64.4828	70.1089	1.21557	0.281635	15.324	4	4	8	Green
ENSMUSG00000062328	Rpl17	0.0316434	0.721347	138.381	49.4891	55.1427	128.038	73.4302	76.525	60.1082	49.5823	61.1317	76.6003	61.8556	1.23715	0.307026	21.564	4	4	8	Green
ENSMUSG00000026960	Arl6ip6	0.0317911	0.721347	91.2009	44.3025	36.2366	42.246	41.3296	41.0287	46.462	51.5713	45.0971	57.5584	50.1722	0.817757	-0.290256	9.14355	4	4	8	Green
ENSMUSG00000021669	Col4a3bp	0.0318057	0.721347	95.7826	55.9724	52.6919	60.011	40.527	52.3006	58.1587	45.3202	31.0669	39.3821	43.482	1.20281	0.266409	9.91177	4	4	8	Green
ENSMUSG00000022724	Riox2	0.0319991	0.721347	62.1875	18.8015	35.1863	27.9474	27.6868	27.4055	28.2671	35.6595	38.4161	36.7855	34.782	0.787921	-0.343877	7.37654	4	4	8	Green
ENSMUSG00000028946	Hes3	0.0322734	0.721347	21.9514	12.7505	4.72651	1.51652	18.8591	9.46316	2.27436	12.9283	8.35132	26.399	12.4883	0.757765	-0.400178	8.26315	2	2	4	Green
ENSMUSG00000057329	Bcl2	0.0323117	0.721347	44.8584	30.4715	18.731	24.0477	27.6868	25.2342	21.7689	14.9173	28.3945	13.4159	19.6242	1.28588	0.362753	7.78347	4	3	7	Green
ENSMUSG00000020684	Rasl10b	0.0323666	0.721347	38.1601	17.5049	18.0308	13.2154	15.6491	16.1	15.9206	24.0098	21.0453	27.2645	22.06	0.729828	-0.454372	6.75217	3	4	7	Green
ENSMUSG00000025241	Fyco1	0.0323719	0.721347	83.3688	46.0314	28.184	34.8801	40.527	37.4056	50.3609	40.2057	50.442	42.8443	45.9632	0.813816	-0.297225	8.5576	4	4	8	Green
ENSMUSG00000026123	Plekhb2	0.0326443	0.721347	37.8101	20.0982	19.7813	20.5814	24.4767	21.2344	19.8195	12.6442	14.3643	19.4747	16.5756	1.28106	0.357339	4.65877	4	4	8	Green
ENSMUSG00000020736	Nt5c	0.0328414	0.721347	47.4492	23.1237	28.5341	36.1799	22.0692	27.4768	17.87	24.2939	21.7134	16.0125	19.9725	1.37573	0.460199	7.50429	4	3	7	Green
ENSMUSG00000019975	Ikbip	0.0329559	0.721347	36.0181	21.8271	23.2825	21.0147	16.4516	20.644	15.9206	16.338	12.36	16.878	15.3741	1.34277	0.425213	5.48305	4	2	6	Green
ENSMUSG00000039542	Ncam1	0.0331751	0.721347	144.018	58.9979	76.8496	63.9107	55.7748	63.8833	67.2562	70.8928	94.5369	87.8524	80.1346	0.7972	-0.326987	19.2297	4	4	8	Green
ENSMUSG00000035840	Lysmd3	0.0332082	0.721347	42.7912	27.8781	20.4816	26.6475	25.2792	25.0716	17.2202	22.0208	13.0281	18.6091	17.7195	1.41491	0.500713	8.12169	4	3	7	Green
ENSMUSG00000020021	Fgd6	0.033266	0.721347	85.8176	63.3201	46.0398	41.8128	39.7245	47.7243	38.6642	41.0581	32.4031	40.2476	38.0933	1.25283	0.325187	9.89257	4	4	8	Green
ENSMUSG00000035278	Plekhj1	0.0333842	0.721347	129.323	66.7779	62.8451	59.1445	41.3296	57.5243	67.906	68.6197	67.1446	83.5247	71.7987	0.801188	-0.319788	14.2745	4	4	8	Green
ENSMUSG00000054720	Lrrc8c	0.0334998	0.721347	82.2759	41.7092	51.6415	52.6451	36.5145	45.6276	39.314	40.4899	31.735	35.0544	36.6483	1.24501	0.316158	8.97924	4	4	8	Green
ENSMUSG00000041935	AW549877	0.0336923	0.721347	104.883	55.108	55.1427	63.4774	58.9849	58.1782	37.3646	52.7079	50.442	46.3064	46.7052	1.24565	0.316896	11.473	4	4	8	Green
ENSMUSG00000033400	Agl	0.0337698	0.721347	94.2482	55.108	60.7445	50.4786	42.1321	52.1158	48.4115	49.8665	31.735	38.5166	42.1324	1.23695	0.306791	9.9834	4	4	8	Green
ENSMUSG00000002546	Golga2	0.0337707	0.721347	122.926	72.3967	71.9481	59.1445	67.8126	67.8255	56.8591	61.8003	51.1101	50.6341	55.1009	1.23093	0.299751	12.7245	4	4	8	Green
ENSMUSG00000025287	Acot9	0.0338137	0.721347	25.2705	9.29271	16.2802	18.4149	18.0566	15.5111	9.42237	11.5076	9.01943	9.08818	9.7594	1.58935	0.668438	5.81654	4	1	5	Green
ENSMUSG00000028194	Ddah1	0.0340256	0.721347	78.1147	35.6581	35.8865	35.7467	27.6868	33.7445	42.5631	41.3423	37.748	55.8274	44.3702	0.760522	-0.394938	10.6257	4	4	8	Green
ENSMUSG00000044982	Sft2d3	0.0340287	0.721347	22.9651	10.5894	8.22764	11.4823	4.41384	8.67828	13.3213	10.6552	13.6962	19.4747	14.2868	0.607432	-0.719206	5.60856	3	4	7	Green
ENSMUSG00000043639	Rbm20	0.0343838	0.721347	83.8306	43.438	38.3373	52.6451	16.4516	37.718	54.9097	53.2761	37.748	38.5166	46.1126	0.817955	-0.289908	15.8431	4	4	8	Green
ENSMUSG00000028158	Mttp	0.0347295	0.721347	52.6521	19.666	31.335	27.0808	9.22893	21.8277	50.3609	30.2608	28.3945	14.2814	30.8244	0.70813	-0.497914	9.53383	3	3	6	Green
ENSMUSG00000043015	Nemp2	0.0352235	0.721347	27.0051	17.5049	14.5297	17.5484	14.044	15.9067	9.42237	11.7918	12.36	10.8193	11.0983	1.43325	0.519293	4.80839	3	1	4	Green
ENSMUSG00000062352	Itgb1bp1	0.0356848	0.721347	22.8275	10.1572	10.6784	10.6157	5.21635	9.1669	13.9711	14.349	16.3686	9.95372	13.6606	0.671046	-0.575516	4.49371	3	3	6	Green
ENSMUSG00000045799	Gm9800	0.0358943	0.721347	756.699	280.294	250.155	287.49	554.137	343.019	295.992	240.24	590.939	527.547	413.68	0.82919	-0.270225	88.9133	4	4	8	Green
ENSMUSG00000030086	Chchd6	0.0361346	0.721347	26.2176	16.2082	14.5297	14.5153	14.8465	15.0249	11.3718	10.3711	7.01511	16.0125	11.1926	1.3424	0.424809	4.41528	3	1	4	Green
ENSMUSG00000040254	Sema3d	0.0365603	0.721347	20.345	12.7505	12.0789	14.082	10.834	12.4363	7.47291	10.6552	7.01511	6.49155	7.9087	1.57249	0.653048	4.52763	3	1	4	Green
ENSMUSG00000030207	Fam234b	0.0367029	0.721347	29.4743	16.6404	17.3306	17.5484	18.8591	17.5946	9.42237	14.9173	12.36	10.8193	11.8797	1.48106	0.566633	5.71489	4	1	5	Green
ENSMUSG00000038702	Dsel	0.0367343	0.721347	24.3162	12.3182	11.0285	16.6818	18.0566	14.5213	12.0216	8.38211	9.68753	9.08818	9.79486	1.48254	0.568072	4.72642	4	1	5	Green
ENSMUSG00000042569	Dhrs7b	0.0367369	0.721347	37.1971	12.7505	15.9301	21.0147	14.8465	16.1355	17.2202	24.5781	20.3772	22.0713	21.0617	0.766104	-0.384387	5.24497	3	4	7	Green
ENSMUSG00000037822	Smim14	0.0367957	0.721347	24.132	20.0982	14.5297	11.049	10.834	14.1277	17.2202	13.4966	3.67458	5.62601	10.0044	1.41216	0.497899	4.12334	3	2	5	Green
ENSMUSG00000052684	Jun	0.0368291	0.721347	71.3922	49.0569	27.8339	50.4786	34.9094	40.5697	39.314	32.2498	27.0583	24.6679	30.8225	1.31624	0.396419	11.9552	4	4	8	Green
ENSMUSG00000070822	Zscan18	0.0368535	0.721347	32.6177	19.2338	20.8317	19.7148	13.2415	18.2554	11.3718	12.3601	17.7048	16.0125	14.3623	1.27107	0.34604	5.27864	3	2	5	Green
ENSMUSG00000059461	Gm7331	0.0369456	0.721347	84.4788	31.7681	32.0353	33.1469	33.3044	32.5637	43.8627	24.5781	67.8127	71.4071	51.9152	0.627248	-0.672892	23.0801	4	4	8	Green
ENSMUSG00000030494	Rhpn2	0.0369983	0.721347	51.4489	20.5304	26.4335	21.0147	18.0566	21.5088	44.5126	27.1353	21.7134	26.399	29.9401	0.718395	-0.477151	8.43128	4	4	8	Green
ENSMUSG00000021798	Ldb3	0.03722	0.721347	89.3106	74.5578	38.6874	41.8128	6.82138	40.4698	83.5017	51.5713	39.0842	21.2057	48.8407	0.828608	-0.271237	9.73517	3	4	7	Green
ENSMUSG00000080746	Rpsa-ps12	0.0375848	0.721347	33.5564	10.5894	12.7791	8.8825	22.8717	13.7807	18.5198	12.0759	20.3772	28.1301	19.7758	0.696846	-0.521087	6.34668	4	4	8	Green
ENSMUSG00000000317	Bcl6b	0.0377326	0.721347	22.955	13.6149	14.8798	17.9817	7.6239	13.5251	14.6209	10.6552	7.68321	4.76047	9.42996	1.43426	0.520311	4.5981	3	2	5	Green
ENSMUSG00000033373	Fntb	0.0377381	0.721347	84.6358	48.1924	48.4905	38.7797	54.1698	47.4081	41.9133	39.0692	33.7393	34.1888	37.2277	1.27347	0.348759	10.1805	4	4	8	Green
ENSMUSG00000021200	Asb2	0.0380085	0.721347	40.313	40.4125	14.1795	11.049	6.82138	18.1156	28.9169	25.7146	10.3556	23.8024	22.1974	0.816114	-0.293157	10.1762	3	3	6	Green
ENSMUSG00000058905	Gm10051	0.0380916	0.721347	47.8674	21.3949	19.0811	11.4823	33.3044	21.3157	26.9675	20.316	29.0626	29.8611	26.5518	0.802795	-0.316896	6.95776	4	4	8	Green
ENSMUSG00000067017	Gm3608	0.0384249	0.721347	78.4913	38.2514	28.8843	29.6806	42.1321	34.7371	48.4115	34.8071	43.7609	48.0375	43.7542	0.793913	-0.332947	9.01717	4	4	8	Green
ENSMUSG00000029027	Dffb	0.0386979	0.721347	19.0512	11.0216	11.3786	13.6487	9.22893	11.3195	6.82309	7.52969	8.35132	8.22263	7.73169	1.46404	0.549952	3.58779	3	1	4	Green
ENSMUSG00000056972	Magel2	0.0387719	0.721347	24.196	15.3438	13.8294	16.6818	8.42641	13.5704	16.5704	8.09797	7.01511	10.8193	10.6257	1.27713	0.352903	4.75439	3	2	5	Green
ENSMUSG00000034295	Fhod3	0.0390536	0.721347	84.7523	47.7602	43.589	36.6132	23.6742	37.9092	56.2093	52.4237	41.0885	37.651	46.8431	0.809279	-0.305291	8.93397	4	4	8	Green
ENSMUSG00000049922	Slc35c1	0.0392397	0.721347	37.703	23.1237	20.4816	19.2815	25.2792	22.0415	20.4693	17.1904	15.0324	9.95372	15.6615	1.40737	0.493006	6.38007	4	3	7	Green
ENSMUSG00000039219	Arid4b	0.0392947	0.721347	158.673	85.3633	88.4033	86.4419	86.2704	86.6197	72.4548	80.8377	76.4981	58.424	72.0536	1.20216	0.265625	14.5661	4	4	8	Green
ENSMUSG00000063314	Gm12657	0.0397742	0.721347	35.9715	16.6404	17.6807	14.082	30.8969	19.825	14.6209	8.38211	20.3772	21.2057	16.1465	1.22782	0.296099	6.8261	4	4	8	Green
ENSMUSG00000033157	Abhd10	0.0398628	0.721347	31.1809	18.3693	14.5297	16.6818	25.2792	18.715	19.8195	15.2015	8.35132	6.49155	12.4659	1.50129	0.586202	7.31002	4	2	6	Green
ENSMUSG00000045140	Pigw	0.040031	0.721347	26.6442	7.13162	11.7288	11.4823	14.8465	11.2973	13.3213	14.349	17.7048	16.0125	15.3469	0.736128	-0.44197	4.04961	2	3	5	Green
ENSMUSG00000052949	Rnf157	0.0400673	0.721347	22.1558	17.9371	13.4793	11.9156	9.22893	13.1402	7.47291	10.0869	7.68321	10.8193	9.01558	1.4575	0.543497	4.91981	3	1	4	Green
ENSMUSG00000041115	Iqsec2	0.0400982	0.721347	19.2488	11.4538	8.22764	15.3819	11.6365	11.675	5.52346	7.52969	9.01943	8.22263	7.5738	1.54149	0.624327	4.10115	3	1	4	Green
ENSMUSG00000032890	Rims3	0.0401942	0.721347	51.9146	30.0392	20.8317	21.0147	19.6616	22.8868	34.1155	31.6815	23.0496	27.2645	29.0278	0.788445	-0.342919	6.14098	4	4	8	Green
ENSMUSG00000039738	Slx4	0.0407317	0.721347	105.702	55.9724	53.3921	59.1445	64.6025	58.2779	43.2129	50.4347	41.0885	54.9618	47.4245	1.22886	0.297316	10.8534	4	4	8	Green
ENSMUSG00000036155	Mgat5	0.0408297	0.721347	62.0312	34.7937	36.5867	41.8128	26.0818	34.8187	24.3682	31.9657	24.3859	28.1301	27.2124	1.27951	0.355596	8.63043	4	4	8	Green
ENSMUSG00000029007	Agtrap	0.0411496	0.721347	35.5898	15.776	18.0308	14.5153	11.6365	14.9896	25.018	21.7367	17.0367	18.6091	20.6001	0.727648	-0.458687	5.61048	3	4	7	Green
ENSMUSG00000024959	Bad	0.041173	0.721347	22.5582	11.0216	7.52741	12.7821	6.82138	9.53813	9.42237	17.4746	14.3643	10.8193	13.0201	0.732569	-0.448964	4.2816	3	2	5	Green
ENSMUSG00000038481	Cdk19	0.0417568	0.721347	28.4811	16.6404	20.1315	14.082	12.439	15.8232	21.7689	10.0869	9.68753	9.08818	12.6579	1.25007	0.322006	5.72957	3	2	5	Green
ENSMUSG00000031398	Plxna3	0.0420551	0.721347	69.2594	45.5991	39.0375	37.9131	30.8969	38.3617	26.3176	32.534	35.7436	28.9956	30.8977	1.24157	0.312165	7.46394	4	4	8	Green
ENSMUSG00000022528	Hes1	0.0423041	0.721347	120.527	58.5657	44.9894	51.7785	63.8	54.7834	58.8086	57.8224	67.1446	79.197	65.7431	0.833295	-0.263101	10.9597	4	4	8	Green
ENSMUSG00000048878	Hexim1	0.0425605	0.721347	77.6016	42.5736	34.1359	30.9804	31.6994	34.8473	54.9097	45.0361	37.748	33.3233	42.7543	0.815061	-0.29502	7.90692	4	4	8	Green
ENSMUSG00000067928	Zfp760	0.0425877	0.721347	62.7013	33.0648	33.0856	33.1469	42.9346	35.558	28.2671	27.9877	25.054	27.2645	27.1433	1.31001	0.389575	8.41464	4	4	8	Green
ENSMUSG00000030760	Acer3	0.0426473	0.721347	31.0978	12.7505	18.3809	10.1824	10.0314	12.8363	19.8195	19.4635	11.6918	22.0713	18.2615	0.702914	-0.508579	5.42524	3	3	6	Green
ENSMUSG00000073164	2410018L13Rik	0.042831	0.721347	25.6369	9.72493	8.22764	10.6157	15.6491	11.0543	15.2707	14.0649	19.041	9.95372	14.5826	0.75805	-0.399636	6.37593	3	3	6	Green
ENSMUSG00000041540	Sox5	0.0437435	0.721347	24.9569	12.3182	20.1315	15.8152	9.22893	14.3735	15.9206	12.3601	11.0237	3.02939	10.5834	1.35811	0.441599	5.59117	3	2	5	Green
ENSMUSG00000046761	Fam83h	0.0441236	0.721347	19.8823	9.72493	12.429	14.5153	10.0314	11.6752	10.0722	7.24555	9.01943	6.49155	8.20718	1.42256	0.508485	3.64161	3	1	4	Green
ENSMUSG00000071796	6820431F20Rik	0.0442193	0.721347	37.1226	13.6149	14.8798	9.74909	21.2667	14.8776	22.4187	12.3601	30.3988	23.8024	22.245	0.668807	-0.580338	8.62724	4	4	8	Green
ENSMUSG00000034789	Rab24	0.0442446	0.721347	81.1332	36.5225	30.6348	38.3464	38.1195	35.9058	42.5631	38.5009	60.4636	39.3821	45.2274	0.793895	-0.33298	9.3216	4	4	8	Green
ENSMUSG00000079104	Prps1l3	0.0444741	0.721347	122.51	55.108	56.5431	50.4786	58.9849	55.2786	66.6064	60.3796	64.4722	77.4659	67.231	0.822219	-0.282405	11.9524	4	4	8	Green
ENSMUSG00000050390	C77080	0.0446625	0.721347	47.0576	28.3104	23.2825	23.6145	34.1069	27.3285	13.3213	22.8732	22.3815	20.3402	19.7291	1.38519	0.470087	7.59949	4	4	8	Green
ENSMUSG00000026095	Asnsd1	0.0447293	0.721347	20.0863	13.6149	9.27797	9.74909	17.2541	12.474	8.12273	13.4966	2.33837	6.49155	7.61232	1.63866	0.712518	6.97102	4	1	5	Green
ENSMUSG00000035776	Cd99l2	0.0449116	0.721347	42.9558	26.1493	29.2344	27.9474	15.6491	24.745	17.2202	24.5781	15.0324	16.0125	18.2108	1.35881	0.442345	6.71596	3	3	6	Green
ENSMUSG00000020308	Tpgs1	0.0451863	0.721347	24.3698	11.4538	7.1773	11.049	11.6365	10.3291	8.12273	16.0539	17.7048	14.2814	14.0407	0.735657	-0.442896	5.37711	3	2	5	Green
ENSMUSG00000024134	Six2	0.0452466	0.721347	81.9529	44.3025	31.335	42.6793	69.4176	46.9336	32.166	31.9657	41.7566	34.1888	35.0193	1.34022	0.422472	12.2297	4	4	8	Green
ENSMUSG00000006289	Osgep	0.0452602	0.721347	99.9668	41.2769	43.2389	47.0123	45.3421	44.2175	55.5595	45.6044	65.1403	56.6929	55.7493	0.79315	-0.334334	11.5317	4	4	8	Green
ENSMUSG00000022197	Pdzd2	0.0461531	0.721347	44.607	24.4204	30.6348	19.7148	24.4767	24.8117	23.7184	17.1904	25.7221	12.5503	19.7953	1.25341	0.325862	8.02001	4	3	7	Green
ENSMUSG00000039043	Arpin	0.0461635	0.721347	36.6241	19.666	18.0308	24.9143	19.6616	20.5682	23.0686	13.4966	17.7048	9.95372	16.0559	1.28103	0.357309	6.21355	4	3	7	Green
ENSMUSG00000038485	Socs7	0.0464495	0.721347	108.395	68.5068	59.6941	51.3452	58.1824	59.4321	57.5089	50.7189	49.1058	38.5166	48.9625	1.21383	0.279565	10.4696	4	4	8	Green
ENSMUSG00000025572	Tmc6	0.0465139	0.721347	30.3686	18.3693	17.3306	18.4149	16.4516	17.6416	19.1696	16.6222	10.3556	4.76047	12.727	1.38616	0.471091	5.31478	4	2	6	Green
ENSMUSG00000021339	Mrs2	0.0465937	0.721347	33.0631	21.8271	16.2802	21.448	15.6491	18.8011	23.0686	14.0649	11.6918	8.22263	14.262	1.31827	0.398641	5.15984	3	2	5	Green
ENSMUSG00000027669	Gnb4	0.0466293	0.721347	69.4178	42.1414	45.6896	47.0123	18.8591	38.4256	33.4656	33.3864	26.3902	30.7267	30.9922	1.23985	0.310162	13.3672	4	4	8	Green
ENSMUSG00000057894	Zfp329	0.0466758	0.721347	94.5849	54.6757	55.4928	43.5459	53.3673	51.7704	53.61	41.6264	44.429	31.5922	42.8144	1.20918	0.274032	9.39756	4	4	8	Green
ENSMUSG00000032359	Ctsh	0.0469661	0.721347	24.3582	6.26718	21.1818	15.8152	0.401258	10.9164	21.7689	17.4746	12.36	2.16385	13.4418	0.812118	-0.300238	6.10669	2	2	4	Green
ENSMUSG00000022842	Ece2	0.0469869	0.721347	38.4008	17.0727	18.731	12.7821	17.2541	16.46	21.7689	20.6001	25.054	20.3402	21.9408	0.750199	-0.414654	5.48082	4	4	8	Green
ENSMUSG00000031242	2610002M06Rik	0.0470844	0.721347	32.6884	19.666	19.7813	14.5153	22.8717	19.2086	10.0722	15.2015	14.3643	14.2814	13.4798	1.42499	0.510948	5.72875	4	2	6	Green
ENSMUSG00000020834	Dhrs13	0.0472359	0.721347	20.4078	9.29271	7.52741	10.6157	6.01887	8.36367	10.722	13.2125	11.6918	12.5503	12.0442	0.694416	-0.526127	3.6805	3	1	4	Green
ENSMUSG00000004018	Fancl	0.0475319	0.721347	29.1693	15.776	16.2802	14.9486	21.2667	17.0679	6.82309	14.349	10.3556	16.878	12.1015	1.4104	0.496103	4.96642	4	1	5	Green
ENSMUSG00000030806	Stx1b	0.0476155	0.721347	21.8955	13.1827	11.7288	8.44921	19.6616	13.2556	10.0722	7.24555	9.01943	8.22263	8.63995	1.53422	0.617504	4.90073	3	1	4	Green
ENSMUSG00000024085	Man2a1	0.0476868	0.721347	158.391	78.0156	76.8496	72.1432	55.7748	70.6958	80.9024	74.8707	104.559	90.449	87.6952	0.806154	-0.310872	17.9888	4	4	8	Green
ENSMUSG00000058625	Gm17383	0.0478351	0.721347	52.8095	16.2082	17.6807	19.2815	34.9094	22.02	28.2671	16.6222	39.7523	38.5166	30.7895	0.715177	-0.483628	9.29882	4	4	8	Green
ENSMUSG00000064325	Hhip	0.047958	0.721347	24.7859	15.776	13.4793	17.1151	11.6365	14.5017	6.82309	12.0759	9.68753	12.5503	10.2842	1.41009	0.495791	4.67442	3	1	4	Green
ENSMUSG00000031903	Pla2g15	0.0483305	0.721347	33.7628	18.8015	20.4816	16.2485	24.4767	20.0021	15.9206	16.338	13.6962	9.08818	13.7607	1.45356	0.539593	6.24135	4	3	7	Green
ENSMUSG00000057229	Dmac2	0.0484346	0.721347	57.9531	40.8447	29.9346	33.1469	24.4767	32.1007	26.3176	25.7146	22.3815	28.9956	25.8524	1.24169	0.312311	8.50782	4	4	8	Green
ENSMUSG00000047446	Arl4a	0.048453	0.721347	48.2433	27.8781	27.4838	21.0147	33.3044	27.4203	19.1696	20.8842	17.7048	25.5334	20.823	1.31682	0.397062	6.59723	4	4	8	Green
ENSMUSG00000029486	Mrpl1	0.0485999	0.721347	62.53	33.497	36.5867	40.0796	27.6868	34.4625	35.4151	28.2719	23.0496	25.5334	28.0675	1.22784	0.296127	7.35406	4	4	8	Green
ENSMUSG00000045294	Insig1	0.0486365	0.721347	47.7558	19.666	22.2321	17.5484	24.4767	20.9808	24.3682	26.2829	25.7221	30.7267	26.775	0.783598	-0.351815	5.79416	4	4	8	Green
ENSMUSG00000015247	Nipsnap3b	0.0486768	0.721347	37.7047	20.9626	21.882	19.2815	23.6742	21.4501	16.5704	15.2015	16.3686	16.878	16.2546	1.31963	0.400135	5.19548	4	3	7	Green
ENSMUSG00000000811	Txnrd3	0.0489993	0.721347	20.0168	4.97052	10.3283	9.31579	6.82138	7.859	5.52346	12.9283	15.0324	15.147	12.1578	0.646417	-0.629462	4.29878	2	2	4	Green
ENSMUSG00000025192	Entpd7	0.049336	0.721347	41.5627	11.0216	21.882	17.5484	22.0692	18.1303	21.1191	20.8842	27.0583	24.6679	23.4324	0.773728	-0.370102	5.80098	4	4	8	Green
ENSMUSG00000019795	Pcmt1	0.0494556	0.721347	98.9521	43.8703	63.5454	56.1114	53.3673	54.2236	45.1624	47.0251	40.4204	46.3064	44.7286	1.21228	0.277724	10.1411	4	4	8	Green
ENSMUSG00000004151	Etv1	0.0496622	0.721347	27.1505	11.0216	18.3809	16.6818	17.2541	15.8346	12.0216	10.6552	14.3643	8.22263	11.3159	1.39932	0.484722	5.01867	4	2	6	Green
ENSMUSG00000032080	Apoa4	0.0496939	0.721347	14.7775	1.94499	7.52741	12.3488	0.401258	5.55563	12.6715	10.0869	13.6962	0.43277	9.22184	0.602442	-0.731105	3.66621	2	2	4	Green
ENSMUSG00000044934	Zfp367	0.0497226	0.721347	44.4666	18.8015	22.2321	15.8152	14.8465	17.9238	23.7184	19.7477	25.054	37.651	26.5428	0.675282	-0.566438	9.86113	3	4	7	Green
