# Supplementary material for: Notch3 is an asymmetric gene and a modifier of heart looping defects in Nodal mouse mutants
Source: PLoS Biol. 2025 Mar 31;23(3):e3002598. doi: 10.1371/journal.pbio.3002598 (PMC12135939; doi:10.1371/journal.pbio.3002598)
Supplement: S5 Table — (XLSX) [file pbio.3002598.s012.xlsx]

## Sheet: Table S5 Bonnelykke et al
Table S5. List of CHD-related genes
CHD non-syndromic Tier 1: ACTC1, ELN, FBN1, FLNA, GATA4, GATA6, GDF1, GJA1, JAG1, MED13L, NKX2-5, NODAL, NOTCH1, NOTCH2, NR2F2, SOS1, TAB2, TBX1, TBX20, TBX5, TGFBR1, TGFBR2, CFC1, FLT4, KDR, RBFOX2, SALL1, SLC2A10
CHD non-syndromic Tier 2: ACVR2B, CITED2, CRELD1, GATA5, MYH6, NKX2-6, SMAD6, TLL1, ZFPM2, ZIC3, ABCC9, ADAMTS19, COL1A2, FBN2, FGFR2, FKBP14, FOXH1, HAND1, HAND2, HYAL2, IPO8, IRX4, LAMA4, LEFTY1, LEFTY2, MMP21, MYH7, MYOM2, PBX1, PLXND1, ROBO4, SMAD2, TFAP2B, ABL1, CBL, CHD7, KDM6A, KMT2D, KRAS, MAP2K1, MAP2K2, NRAS, NSD1, PTPN11, RAF1, RIT1, SHOC2, ZEB2, ARID1A, ASXL1, BCOR, BRAF, CDK13, CHD4,…
CHD_broad panel Tier 1: ABL1, ACTC1, CBL, CHD7, ELN, FBN1, FLNA, GATA4, GATA6, GDF1, GJA1, JAG1, KDM6A, KMT2D, KRAS, MAP2K1, MAP2K2, MED13L, NKX2-5, NODAL, NOTCH1, NOTCH2, NR2F2, NRAS, NSD1, PTPN11, RAF1, RIT1, SHOC2, SOS1, TAB2, TBX1, TBX20, TBX5, TGFBR1, TGFBR2, ZEB2, ARID1A, ASXL1, BCOR, BRAF, CDK13, CFC1, CHD4, CREBBP, EHMT1, EP300, EVC, EVC2, FLT4, HRAS, KDR, LZTR1, MRAS, NF1, PPP1CB, PRKD1,…
CHD_broad panel Tier 2: ACVR2B, CITED2, CRELD1, GATA5, MEIS2, MYH6, NKX2-6, SMAD6, TLL1, ZFPM2, ZIC3, ABCC9, ADAMTS10, ADAMTS19, ADNP, AFF4, ALX3, ARHGAP31, ARID1B, ASXL2, ATRX, B3GALT6, B3GAT3, BMP2, CCDC22, CFAP53, CHST3, COL1A2, CSNK2A1, DAND5, DCHS1, DDX11, DLL4, DOCK6, DOHH, DVL3, DYRK1A, EOGT, ESCO2, FBN2, FGFR2, FKBP14, FOXC1, FOXH1, GLA, GPC3, GUSB, HAAO, HAND1, HAND2, HDAC8, HEY2, HNRNPK…
