# Supplementary material for: Notch3 is an asymmetric gene and a modifier of heart looping defects in Nodal mouse mutants
Source: PLoS Biol. 2025 Mar 31;23(3):e3002598. doi: 10.1371/journal.pbio.3002598 (PMC12135939; doi:10.1371/journal.pbio.3002598)
Supplement: S6 Table — (XLSX) [file pbio.3002598.s013.xlsx]

## Sheet: Table S6 Bonnelykke et al
Table S6. List of plausibly associated heterotaxy genes
A2ML1,ABCA10,ABL1,ACOX1,ACP6,ACSM2A,ACTA2,ACTC1,ACVR1,ACVR2B,ADAD2,ADAMTS14,ADAP2,ADCK4,ADH1B,ADNP,AGMO,AHNAK,AK7,AKAP1,ALAS2,ALDH1A2,ALPL,ANK2,ANKMY2,ANKRD1,ANKRD11,ANKS3,ANKS6,APEX2,ARHGAP31,ARID1B,ARL2BP,ARMC4,ATE1,ATP2A2,ATR,AXIN1,AXIN2,B9D1,BAHCC1,BAZ2B,BBS1,BBS10,BBS12,BBS2,BBS7,BCL2L11,BCL9,BCL9L,BCOR,BICD1,BMP2,BMPR2,BRAF,BSN,C1orf127,C1ORF94,C7ORF33,CA5B,CACNA1C,CAD,CALML6,CAMK2A,CAPZB,C…
NME7,NME8,NODAL,NONO,NOP58,NOTCH1,NOTCH2,NPHP3,NPHP4,NR1D2,NR2F2,NR6A1,NRAS,NRP1,NSD1,NSD2,NTM,NTRK3,NUB1,NUMB,NUP188,NUP205,NUP210,OBSCN,ODAD1,ODAD2,ODAD3,ODAD4,OSBPL1A,PACRG,PACS1,PAPSS1,PARP10,PCDHA13,PCDHA9,PCDHGA2,PCNT,PCSK5,PDGFRA,PES1,PFKM,PFKP,PHIP,PHKA1,PHKA2,PHOX2B,PIFO,PIH1D3,PIK3CD,PITX2,PKD1,PKD1L1,PKD2,PKHD1,PLCZ1,PLD1,PLXNA2,PLXND1,POGZ,POSIT240,PPL,PPM1K,PPP1CB,PQBP1,PRDM1,PRDM16,…
