# Supplementary material for: Notch3 is an asymmetric gene and a modifier of heart looping defects in Nodal mouse mutants
Source: PLoS Biol. 2025 Mar 31;23(3):e3002598. doi: 10.1371/journal.pbio.3002598 (PMC12135939; doi:10.1371/journal.pbio.3002598)
Supplement: S1 Data — (XLSX) [file pbio.3002598.s014.xlsx]

## Sheet: Fig. 1B
ENSEMBL_ID	Gene	pval	pval_BH	Log10(Average normalized expression)	log2(Average_L_vs_R)	Color_fig_1B
ENSMUSG00000106106	CT010467.1	3.406e-33	1.65279e-28	3.89055	-0.284991	Blue
ENSMUSG00000057666	Gapdh	2.03143e-28	4.92886e-24	2.50141	-1.01327	Blue
ENSMUSG00000076258	Gm23935	4.79046e-28	7.74873e-24	3.36958	-0.429824	Blue
ENSMUSG00000066652	Lefty2	1.3538e-27	1.64236e-23	1.83592	5.0668	Blue
ENSMUSG00000026193	Fn1	1.02232e-26	9.92178e-23	3.6235	0.215364	Red
ENSMUSG00000044533	Rps2	7.90526e-24	5.98525e-20	3.38533	-0.360968	Blue
ENSMUSG00000028023	Pitx2	8.63387e-24	5.98525e-20	1.64027	2.80461	Blue
ENSMUSG00000026837	Col5a1	1.22011e-23	7.40089e-20	2.59466	0.847831	Blue
ENSMUSG00000062432	Cyp26c1	7.11187e-15	3.83456e-11	1.94083	1.45476	Blue
ENSMUSG00000097971	Gm26917	4.51416e-13	2.19054e-09	2.9825	-0.195656	Red
ENSMUSG00000002265	Peg3	1.10962e-12	4.89502e-09	3.57159	0.204482	Red
ENSMUSG00000004885	Crabp2	4.85837e-12	1.96465e-08	2.49567	-0.630112	Blue
ENSMUSG00000020358	Hnrnpab	2.78491e-11	1.03954e-07	3.33234	-0.151323	Red
ENSMUSG00000096014	Sox1	5.36791e-11	1.86059e-07	1.92446	-0.913115	Blue
ENSMUSG00000000184	Ccnd2	2.56657e-09	8.30302e-06	3.0699	-0.30742	Blue
ENSMUSG00000071866	Ppia	3.72957e-09	1.13113e-05	3.05311	0.432976	Blue
ENSMUSG00000007836	Hnrnpa0	4.18637e-09	1.19499e-05	3.11504	-0.18265	Red
ENSMUSG00000039630	Hnrnpu	2.14701e-08	5.7881e-05	3.61126	-0.0940686	Red
ENSMUSG00000035551	Igfbpl1	4.8132e-08	0.000122929	2.05699	-0.709881	Blue
ENSMUSG00000026185	Igfbp5	5.18854e-08	0.000125889	3.32186	0.101934	Red
ENSMUSG00000026238	Ptma	6.95595e-08	0.000160735	3.57965	-0.136989	Red
ENSMUSG00000031328	Flna	7.28981e-08	0.000160793	3.41326	0.155653	Red
ENSMUSG00000027168	Pax6	8.97677e-08	0.000189394	1.97995	-0.806719	Blue
ENSMUSG00000095742	CAAA01147332.1	1.5955e-07	0.000309692	1.59016	-0.443219	Blue
ENSMUSG00000002985	Apoe	3.08314e-07	0.000575432	2.734	-0.331711	Blue
ENSMUSG00000020176	Grb10	3.34666e-07	0.000601481	3.538	0.0781003	Red
ENSMUSG00000040249	Lrp1	4.63884e-07	0.000803943	2.91578	0.248265	Red
ENSMUSG00000040152	Thbs1	5.28781e-07	0.000884815	1.73885	0.885013	Blue
ENSMUSG00000039982	Dtx4	8.81835e-07	0.00133725	1.83944	-0.879649	Blue
ENSMUSG00000090137	Uba52	1.123e-06	0.00163149	1.62883	-0.534969	Blue
ENSMUSG00000020598	Nrcam	1.16698e-06	0.00163149	1.79479	-0.609629	Blue
ENSMUSG00000020738	Sumo2	1.17674e-06	0.00163149	2.43157	-0.496374	Blue
ENSMUSG00000015656	Hspa8	2.51168e-06	0.0033856	3.7529	-0.0889517	Red
ENSMUSG00000054766	Set	3.09575e-06	0.00389569	3.47481	-0.147278	Red
ENSMUSG00000021806	Nid2	3.13093e-06	0.00389569	2.7006	0.333757	Blue
ENSMUSG00000000740	Rpl13	3.53325e-06	0.00418182	3.13483	-0.146296	Red
ENSMUSG00000022194	Pabpn1	3.65689e-06	0.0042251	2.18495	-0.301341	Blue
ENSMUSG00000020469	Myl7	3.9117e-06	0.00434467	2.68448	-0.384485	Blue
ENSMUSG00000032216	Nedd4	3.93945e-06	0.00434467	3.68727	0.0684228	Red
ENSMUSG00000048078	Tenm4	4.74162e-06	0.00511316	2.62296	0.332007	Blue
ENSMUSG00000032803	Cdv3	4.90096e-06	0.00517008	2.97465	-0.182104	Red
ENSMUSG00000046364	Rpl27a	5.1429e-06	0.00530988	3.11581	-0.198063	Red
ENSMUSG00000039286	Fndc3b	5.77207e-06	0.00583532	2.13803	0.501194	Blue
ENSMUSG00000057098	Ebf1	5.986e-06	0.00592809	1.51861	0.916346	Blue
ENSMUSG00000005732	Ranbp1	1.02556e-05	0.00975813	3.04217	-0.147655	Red
ENSMUSG00000039115	Itga9	1.18387e-05	0.0104069	2.50039	0.395098	Blue
ENSMUSG00000049932	H2ax	1.20097e-05	0.0104069	2.68159	-0.230931	Red
ENSMUSG00000005892	Trh	1.28254e-05	0.010743	1.70189	0.470558	Blue
ENSMUSG00000035202	Lars2	1.28405e-05	0.010743	3.33104	-0.0744471	Red
ENSMUSG00000016520	Lnx2	1.49692e-05	0.0122536	1.71605	-0.904029	Blue
ENSMUSG00000033295	Ptprf	1.91311e-05	0.0147358	3.10518	0.167525	Red
ENSMUSG00000026043	Col3a1	2.37566e-05	0.0177356	1.97113	0.530049	Blue
ENSMUSG00000057605	Gm6807	2.41418e-05	0.0177501	1.84309	-0.742979	Blue
ENSMUSG00000089762	Ier5l	2.76773e-05	0.0199537	1.86728	-0.371758	Blue
ENSMUSG00000022443	Myh9	2.81407e-05	0.0199537	3.24058	0.132928	Red
ENSMUSG00000074622	Mafb	2.83725e-05	0.0199537	1.88862	0.468999	Blue
ENSMUSG00000042436	Mfap4	2.93908e-05	0.0203745	1.68944	0.78414	Blue
ENSMUSG00000026768	Itga8	2.98231e-05	0.0203831	1.69445	0.759233	Blue
ENSMUSG00000004415	Col26a1	3.344e-05	0.0222289	2.17797	0.494776	Blue
ENSMUSG00000061462	Obscn	3.40863e-05	0.0223523	1.31103	-0.903768	Blue
ENSMUSG00000046229	Scand1	3.90447e-05	0.02493	1.50106	-0.204918	Red
ENSMUSG00000028289	Epha7	4.50115e-05	0.0276484	2.10655	0.553565	Blue
ENSMUSG00000059246	Foxb1	4.63888e-05	0.0281383	1.61147	-0.693607	Blue
ENSMUSG00000109610	Gm7432	5.25338e-05	0.0310885	1.24513	1.07491	Blue
ENSMUSG00000042834	Nrep	6.82728e-05	0.0385233	2.45167	0.317231	Blue
ENSMUSG00000043424	Eif3j2	7.02599e-05	0.0391889	1.85842	-0.538528	Blue
ENSMUSG00000020048	Hsp90b1	7.34784e-05	0.0400631	3.38525	0.0775943	Red
ENSMUSG00000022283	Pabpc1	8.53794e-05	0.0449826	3.74326	-0.0686301	Red
ENSMUSG00000026208	Des	8.62091e-05	0.0449826	1.97174	-0.510643	Blue
ENSMUSG00000043439	Epop	9.53681e-05	0.048714	2.37707	-0.208574	Red
ENSMUSG00000021850	ccdc198	0.000114251	0.057156	1.4282	-0.953705	Green
ENSMUSG00000055302	Mrfap1	0.000116161	0.0575189	2.85426	-0.190865	Red
ENSMUSG00000019989	Enpp3	0.000127913	0.0619996	1.52194	0.873261	Green
ENSMUSG00000022892	App	0.000128978	0.0619996	2.65894	0.270274	Green
ENSMUSG00000024501	Dpysl3	0.000129043	0.0619996	2.38505	0.405464	Green
ENSMUSG00000060989	Gm11847	0.000132739	0.062537	2.17425	-0.313952	Green
ENSMUSG00000061518	Cox5b	0.000186017	0.0805951	2.35388	-0.265067	Green
ENSMUSG00000026234	Ncl	0.000188039	0.0807505	3.75325	-0.0731559	Red
ENSMUSG00000036103	Colec12	0.000205581	0.0867482	2.34847	0.374609	Green
ENSMUSG00000064370	mt-Cytb	0.000219047	0.0908504	3.80782	-0.0239287	Red
ENSMUSG00000048562	Sp8	0.00025137	0.10081	1.38725	-0.577297	Green
ENSMUSG00000000088	Cox5a	0.000298731	0.11597	2.18168	-0.243477	Red
ENSMUSG00000035530	Eif1	0.000305804	0.117773	2.67867	-0.25882	Red
ENSMUSG00000029844	Hoxa1	0.000323222	0.122537	2.11183	-0.517173	Green
ENSMUSG00000032518	Rpsa	0.000358893	0.133966	3.46723	-0.117985	Red
ENSMUSG00000038677	Scube3	0.000372267	0.136937	1.92139	0.565274	Green
ENSMUSG00000053093	Myh7	0.000372495	0.136937	2.66953	-0.266913	Green
ENSMUSG00000028639	Ybx1	0.000384267	0.139107	3.63637	-0.0780371	Red
ENSMUSG00000028333	Anp32b	0.000386996	0.139107	3.12387	-0.115326	Red
ENSMUSG00000026414	Tnnt2	0.000406825	0.144784	2.67432	-0.270057	Green
ENSMUSG00000085795	Zfp703	0.000464125	0.160512	2.18405	-0.272133	Green
ENSMUSG00000022816	Fstl1	0.000470282	0.160512	2.82443	0.191063	Red
ENSMUSG00000078812	Eif5a	0.000478819	0.161355	3.443	-0.0804103	Red
ENSMUSG00000015176	Nolc1	0.00052687	0.173925	2.94185	-0.156841	Red
ENSMUSG00000045763	Basp1	0.000561615	0.179296	2.70522	-0.198459	Red
ENSMUSG00000036667	Tcaf1	0.000593321	0.184512	2.36276	0.299767	Green
ENSMUSG00000002393	Nr2f6	0.000594039	0.184512	1.98503	-0.31419	Green
ENSMUSG00000040681	Hmgn1	0.000603751	0.185186	3.20447	-0.137772	Red
ENSMUSG00000044365	Cxxc4	0.00060678	0.185186	2.00804	0.467645	Green
ENSMUSG00000021614	Vcan	0.000614225	0.185297	3.21987	0.130404	Red
ENSMUSG00000022367	Has2	0.000614781	0.185297	2.49165	0.259177	Red
ENSMUSG00000022231	Sema5a	0.000645324	0.192117	1.98354	0.475207	Green
ENSMUSG00000033306	Lpp	0.000681573	0.199241	2.42528	0.294297	Green
ENSMUSG00000009097	Tbx1	0.000728873	0.207369	2.17532	-0.229668	Red
ENSMUSG00000076281	Gm24270	0.000755122	0.211768	2.2212	-0.315617	Green
ENSMUSG00000020473	Aebp1	0.000768479	0.211989	1.65428	-0.665598	Green
ENSMUSG00000007950	Abhd8	0.00081654	0.22013	1.56514	-0.623085	Green
ENSMUSG00000050105	Grrp1	0.000934233	0.239866	1.47529	-0.645987	Green
ENSMUSG00000056427	Slit3	0.000968137	0.247262	1.99584	0.457917	Green
ENSMUSG00000052374	Actn2	0.000987894	0.250987	1.69127	-0.344567	Green
ENSMUSG00000035164	Zc3h12c	0.00100298	0.252178	1.44877	0.758929	Green
ENSMUSG00000021747	4930452B06Rik	0.00101482	0.253842	1.64392	0.673049	Green
ENSMUSG00000020121	Srgap1	0.00102309	0.254547	2.00692	0.449528	Green
ENSMUSG00000035569	Ankrd11	0.00105281	0.256965	2.91339	0.187838	Red
ENSMUSG00000068748	Ptprz1	0.00105379	0.256965	1.45709	-0.807005	Green
ENSMUSG00000021765	Fst	0.00105977	0.257133	2.25813	0.377283	Green
ENSMUSG00000024140	Epas1	0.00109785	0.259875	1.60595	0.721002	Green
ENSMUSG00000031673	Cdh11	0.00118323	0.272121	2.56502	0.245506	Red
ENSMUSG00000002107	Celf2	0.00120598	0.276043	1.84928	0.492426	Green
ENSMUSG00000031548	Sfrp1	0.00124623	0.281276	2.84888	0.134612	Red
ENSMUSG00000034037	Fgd5	0.00130441	0.290356	2.06802	0.4469	Green
ENSMUSG00000078348	Sf3b5	0.00132848	0.29099	2.167	-0.36033	Green
ENSMUSG00000004665	Cnn2	0.00132931	0.29099	2.76754	0.254875	Red
ENSMUSG00000025278	Flnb	0.00134261	0.292159	2.72952	0.177906	Red
ENSMUSG00000045854	Lyrm2	0.00135375	0.293106	1.40767	0.978324	Green
ENSMUSG00000063696	Gm8730	0.00135904	0.293106	2.4907	0.0308933	Red
ENSMUSG00000010066	Cacna2d2	0.00138443	0.297109	1.89276	-0.628823	Green
ENSMUSG00000038764	Ptpn3	0.00138985	0.297109	1.5135	0.512122	Green
ENSMUSG00000037664	Cdkn1c	0.00140704	0.298606	2.72699	-0.308731	Green
ENSMUSG00000051855	Mest	0.00145323	0.306607	3.28944	0.129936	Red
ENSMUSG00000002996	Hbp1	0.00149745	0.309895	2.2091	0.352316	Green
ENSMUSG00000070509	Rgma	0.00150075	0.309895	2.22323	-0.281875	Green
ENSMUSG00000074575	Kcng1	0.00154693	0.316737	1.40158	-0.796458	Green
ENSMUSG00000027276	Jag1	0.00158418	0.321649	2.41427	0.367173	Green
ENSMUSG00000028820	Sfpq	0.00163884	0.329159	3.33611	-0.0613724	Red
ENSMUSG00000031529	Tnks	0.00171162	0.334911	2.71393	0.199681	Red
ENSMUSG00000029804	Herc3	0.00172708	0.33621	1.46921	0.60005	Green
ENSMUSG00000025647	Shisa5	0.00173211	0.33621	1.66494	0.544545	Green
ENSMUSG00000056481	Cd248	0.001772	0.341223	1.74179	0.540373	Green
ENSMUSG00000025789	St8sia2	0.00181195	0.344811	1.63542	0.632735	Green
ENSMUSG00000025082	Vwa2	0.00182404	0.345755	1.47218	0.853588	Green
ENSMUSG00000032083	Apoa1	0.00184053	0.346329	1.96061	-0.720648	Green
ENSMUSG00000017491	Rarb	0.00184161	0.346329	2.0469	-0.387946	Green
ENSMUSG00000044254	Pcsk9	0.00184848	0.346329	1.60486	-0.60141	Green
ENSMUSG00000023022	Lima1	0.0019052	0.352869	2.12751	0.396713	Green
ENSMUSG00000052146	Rps10	0.00199499	0.359884	2.87842	-0.172789	Red
ENSMUSG00000019866	Crybg1	0.00200303	0.359997	1.62856	0.56749	Green
ENSMUSG00000032291	Crabp1	0.00201207	0.360068	2.64744	0.320933	Green
ENSMUSG00000067194	Eif1ax	0.00206461	0.361266	2.56541	-0.238013	Red
ENSMUSG00000064345	mt-Nd2	0.00210505	0.362232	3.56379	-0.012819	Red
ENSMUSG00000007987	Ift22	0.00211965	0.362994	1.43989	0.73364	Green
ENSMUSG00000011096	Akt1s1	0.00215249	0.365696	2.09508	-0.291268	Green
ENSMUSG00000023830	Igf2r	0.00215897	0.365696	3.22301	0.123733	Red
ENSMUSG00000038146	Notch3	0.00223031	0.3732	2.5046	0.327196	Green
ENSMUSG00000063897	CAAA01118383.1	0.00225808	0.376548	1.86763	-0.387814	Green
ENSMUSG00000031734	Irx3	0.00233725	0.384465	2.49441	-0.0595367	Red
ENSMUSG00000003316	Glg1	0.00238296	0.386353	2.79473	0.147957	Red
ENSMUSG00000046982	Tshz1	0.00239721	0.386469	2.1617	-0.362036	Green
ENSMUSG00000024661	Fth1	0.00243406	0.388536	2.90127	-0.134523	Red
ENSMUSG00000029309	Sparcl1	0.00246497	0.390899	1.79494	0.494475	Green
ENSMUSG00000036371	Serbp1	0.00252968	0.398724	3.44668	-0.106786	Red
ENSMUSG00000001300	Efnb2	0.00253075	0.398724	2.51114	0.262938	Red
ENSMUSG00000031558	Slit2	0.00260457	0.405434	1.86117	0.346155	Green
ENSMUSG00000059775	Rps26-ps1	0.00260772	0.405434	2.11833	-0.265778	Green
ENSMUSG00000002633	Shh	0.00262346	0.405434	1.4664	0.54332	Green
ENSMUSG00000064363	mt-Nd4	0.00264356	0.407243	3.32756	0.0640115	Red
ENSMUSG00000021136	Smoc1	0.00279304	0.424874	2.33295	0.252252	Red
ENSMUSG00000002900	Lamb1	0.00288031	0.436781	2.77225	0.204304	Red
ENSMUSG00000039176	Polg	0.0029258	0.441105	2.57458	-0.232703	Red
ENSMUSG00000010760	Phlda2	0.00295175	0.442088	1.99259	-0.430457	Green
ENSMUSG00000053477	Tcf4	0.00297244	0.443817	2.54751	0.222024	Red
ENSMUSG00000029761	Cald1	0.00307836	0.45127	2.71116	0.183908	Red
ENSMUSG00000020921	Tmem101	0.0030954	0.45127	1.73583	0.53538	Green
ENSMUSG00000032041	Tirap	0.00313825	0.452318	1.74548	-0.577766	Green
ENSMUSG00000023411	Nfatc4	0.0031534	0.452728	1.99961	0.381412	Green
ENSMUSG00000024620	Pdgfrb	0.00331503	0.463589	2.30213	0.328492	Green
ENSMUSG00000041506	Rrp9	0.00335764	0.466856	2.11332	-0.312589	Green
ENSMUSG00000019916	P4ha1	0.00336874	0.467062	2.42132	0.264536	Green
ENSMUSG00000069833	Ahnak	0.00341598	0.471335	2.50535	0.306765	Green
ENSMUSG00000026678	Rgs5	0.00345031	0.471633	2.24366	0.267253	Green
ENSMUSG00000033751	Gadd45gip1	0.00358776	0.48361	1.69334	-0.247315	Red
ENSMUSG00000030201	Lrp6	0.00364384	0.489808	2.56016	0.213641	Red
ENSMUSG00000030768	Disp1	0.00366244	0.490949	1.87848	0.485802	Green
ENSMUSG00000029516	Cit	0.00370524	0.492605	2.39424	0.296993	Green
ENSMUSG00000041836	Ptpre	0.00375216	0.495009	1.56617	-0.608762	Green
ENSMUSG00000037016	Frem2	0.00375951	0.495009	2.60765	0.221052	Red
ENSMUSG00000022462	Slc38a2	0.00378993	0.495715	2.81774	0.170859	Red
ENSMUSG00000047370	Gm7367	0.00381636	0.496168	1.54617	-0.37674	Green
ENSMUSG00000049999	Ppp1r3d	0.0038347	0.496168	1.41885	-0.58965	Green
ENSMUSG00000063235	Ptpmt1	0.00384452	0.496168	1.30776	-1.06414	Green
ENSMUSG00000024640	Psat1	0.00389979	0.500613	2.57813	-0.220374	Red
ENSMUSG00000070436	Serpinh1	0.00392023	0.500613	3.25113	0.0911233	Red
ENSMUSG00000026511	Srp9	0.0039355	0.501244	2.08251	-0.425149	Green
ENSMUSG00000018451	6330403K07Rik	0.00398716	0.503655	1.46524	0.628249	Green
ENSMUSG00000070605	Zfp992	0.00400738	0.503655	1.57787	0.78291	Green
ENSMUSG00000035890	Rnf126	0.0040167	0.503655	2.38063	-0.178788	Red
ENSMUSG00000049775	Tmsb4x	0.0042173	0.522362	2.21111	0.339098	Green
ENSMUSG00000028851	Nudc	0.00421971	0.522362	2.84144	-0.122606	Red
ENSMUSG00000097347	predicted gene, 17275 [Source:MGI Symbol;Acc:MGI:4936909]	0.00427678	0.523555	1.36213	0.826746	Green
ENSMUSG00000021097	Clmn	0.00428225	0.523555	1.8094	0.56743	Green
ENSMUSG00000018293	Pfn1	0.00433587	0.528337	3.22196	-0.0566887	Red
ENSMUSG00000071719	Tmem28	0.00438982	0.528337	1.68203	-0.474647	Green
ENSMUSG00000025130	P4hb	0.00440326	0.528337	3.18766	0.0968827	Red
ENSMUSG00000060548	Tnfrsf19	0.00445307	0.528337	2.07125	-0.312743	Green
ENSMUSG00000047843	Bri3	0.00446454	0.528405	1.95051	-0.255264	Red
ENSMUSG00000032705	Exd2	0.00455284	0.532288	1.50405	0.601588	Green
ENSMUSG00000030224	Strap	0.0045742	0.532296	2.64485	-0.181458	Red
ENSMUSG00000019132	BC005537	0.0046744	0.537406	2.58178	0.219388	Red
ENSMUSG00000020018	Snrpf	0.00473413	0.538006	2.10911	-0.295594	Green
ENSMUSG00000025085	Ablim1	0.00477966	0.541911	2.50971	0.248676	Red
ENSMUSG00000070867	Trabd2b	0.00485797	0.549505	1.85805	0.472777	Green
ENSMUSG00000025219	Fgf8	0.00486955	0.549535	1.75512	-0.269251	Green
ENSMUSG00000041688	Amot	0.00490804	0.551314	2.89933	0.103727	Red
ENSMUSG00000008393	Carhsp1	0.00508116	0.569442	2.26231	0.293641	Green
ENSMUSG00000032440	Tgfbr2	0.00524292	0.579363	1.49994	0.664849	Green
ENSMUSG00000072720	Myo18b	0.00529055	0.580835	1.58361	-0.438502	Green
ENSMUSG00000020089	Ppa1	0.00533507	0.583958	2.54687	-0.229132	Red
ENSMUSG00000048583	Igf2	0.00536323	0.583958	3.83067	0.023219	Red
ENSMUSG00000028919	Arhgef19	0.00536485	0.583958	1.42056	0.671461	Green
ENSMUSG00000034994	Eef2	0.00536713	0.583958	3.75061	0.0386937	Red
ENSMUSG00000024391	Apom	0.00543211	0.58732	1.35529	-0.607463	Green
ENSMUSG00000039428	Tmem135	0.00552286	0.589713	1.68548	-0.590034	Green
ENSMUSG00000021318	Gli3	0.00552936	0.589713	2.54082	0.254612	Red
ENSMUSG00000056076	Eif3b	0.0055371	0.589713	3.05126	-0.0767463	Red
ENSMUSG00000022893	Adamts1	0.00554155	0.589713	1.98167	0.38397	Green
ENSMUSG00000001418	Glmp	0.00555859	0.590232	1.92854	0.399401	Green
ENSMUSG00000025555	Farp1	0.00558184	0.590957	2.45809	0.272634	Green
ENSMUSG00000022676	Snai2	0.00559631	0.590957	1.80712	0.598992	Green
ENSMUSG00000035967	Ints6l	0.00560195	0.590957	1.8852	0.439348	Green
ENSMUSG00000006586	Runx1t1	0.00562269	0.591858	1.99949	0.400671	Green
ENSMUSG00000033350	Chst2	0.00568368	0.593132	1.80287	0.397648	Green
ENSMUSG00000008153	Clstn3	0.0057773	0.59619	1.24919	0.537422	Green
ENSMUSG00000048232	Fbxo10	0.00580464	0.596742	1.74908	0.425655	Green
ENSMUSG00000025980	Hspd1	0.00595421	0.600694	3.37527	-0.103465	Red
ENSMUSG00000021408	Ripk1	0.00605614	0.60768	1.35054	0.69816	Green
ENSMUSG00000069895	Atxn1l	0.00608365	0.608691	2.32305	0.282163	Green
ENSMUSG00000062960	Kdr	0.00619358	0.61427	2.48937	0.208376	Red
ENSMUSG00000020701	Tmem132e	0.0062027	0.61427	1.29595	-0.797433	Green
ENSMUSG00000069662	Marcks	0.00622799	0.615518	3.15575	0.126934	Red
ENSMUSG00000040557	Mettl27	0.00625234	0.616299	1.2391	0.872437	Green
ENSMUSG00000061288	Taok3	0.00631634	0.617957	1.51891	0.540286	Green
ENSMUSG00000027660	Skil	0.00640936	0.620799	1.8733	0.432785	Green
ENSMUSG00000063450	Syne2	0.00645933	0.624393	2.544	0.201713	Red
ENSMUSG00000035885	Cox8a	0.00656751	0.62859	2.29304	-0.197971	Red
ENSMUSG00000027284	Cdan1	0.00660102	0.629314	1.66396	0.507393	Green
ENSMUSG00000072235	Tuba1a	0.00669409	0.633212	2.92403	0.136323	Red
ENSMUSG00000032786	Alas1	0.00676416	0.63385	1.6776	-0.504011	Green
ENSMUSG00000060671	Atp8b2	0.00681161	0.63476	2.29211	0.239841	Red
ENSMUSG00000057738	Sptan1	0.00683292	0.63476	2.97586	0.13682	Red
ENSMUSG00000028228	Cpne3	0.00690546	0.635853	1.94732	0.407457	Green
ENSMUSG00000022456	sept-03	0.00694412	0.637236	2.22895	-0.27685	Green
ENSMUSG00000025393	Atp5b	0.00694674	0.637236	3.32581	-0.038941	Red
ENSMUSG00000028364	Tnc	0.00695999	0.637246	2.24208	0.344362	Green
ENSMUSG00000084883	Ccdc85c	0.00699252	0.638706	1.93585	-0.299241	Green
ENSMUSG00000044927	H1f10	0.00703401	0.640398	2.2688	-0.128361	Red
ENSMUSG00000047945	Marcksl1	0.00705184	0.64082	3.3007	-0.0375323	Red
ENSMUSG00000013076	Amotl1	0.0070662	0.640834	2.71156	0.182046	Red
ENSMUSG00000030246	Ldhb	0.00707842	0.640834	1.79686	-0.444752	Green
ENSMUSG00000081855	Rpl17-ps5	0.00716359	0.646134	2.37205	-0.331945	Green
ENSMUSG00000024803	Ankrd1	0.00720559	0.647515	2.23205	-0.161357	Red
ENSMUSG00000018379	Srsf1	0.00723027	0.648533	3.22028	-0.0863778	Red
ENSMUSG00000095478	Gm9824	0.00729443	0.650781	1.7633	-0.469097	Green
ENSMUSG00000024921	Smarca2	0.00731226	0.650781	2.13083	0.26169	Red
ENSMUSG00000075254	Heg1	0.00734806	0.650781	1.98655	0.357826	Green
ENSMUSG00000071072	Ptges3	0.00745117	0.653844	2.9544	-0.120518	Red
ENSMUSG00000028763	Hspg2	0.00748873	0.655953	2.8482	0.156375	Red
ENSMUSG00000031530	Dusp4	0.00753601	0.658905	2.14705	-0.330054	Green
ENSMUSG00000098274	Rpl24	0.00755225	0.659137	1.52638	0.37918	Green
ENSMUSG00000015579	Nkx2-5	0.00756625	0.659174	2.11629	-0.193701	Red
ENSMUSG00000024012	Mtch1	0.00760072	0.660148	2.63338	0.212187	Red
ENSMUSG00000051579	Tceal8	0.00766519	0.661852	2.62138	0.184837	Red
ENSMUSG00000020105	Lrig3	0.00769279	0.66188	2.12499	0.250699	Red
ENSMUSG00000081281	Gm6274	0.00771583	0.662687	1.32963	0.658773	Green
ENSMUSG00000062184	Hs6st2	0.00776227	0.664324	2.09243	0.348166	Green
ENSMUSG00000016257	Prelid3b	0.00796307	0.676735	2.22295	-0.371987	Green
ENSMUSG00000084111	Gm15710	0.00812688	0.678745	2.28126	-0.302728	Green
ENSMUSG00000031482	Slc25a15	0.00813156	0.678745	1.69904	0.515775	Green
ENSMUSG00000034205	Loxl2	0.00814222	0.678745	2.54638	0.155541	Red
ENSMUSG00000033361	Prrg3	0.0081538	0.678745	1.80488	0.400814	Green
ENSMUSG00000020719	Ddx5	0.0081636	0.678745	3.28487	-0.0757257	Red
ENSMUSG00000031820	Babam1	0.00821416	0.678745	2.17057	-0.344082	Green
ENSMUSG00000071632	2510002D24Rik	0.00825369	0.678745	1.349	0.822332	Green
ENSMUSG00000042626	Shc1	0.00826685	0.678745	2.36225	0.23676	Red
ENSMUSG00000061524	Zic2	0.00830397	0.678745	1.79439	-0.279334	Green
ENSMUSG00000051043	Gprc5c	0.00853859	0.678745	2.37325	0.25303	Red
ENSMUSG00000002266	Zim1	0.00860922	0.678745	2.11588	0.40524	Green
ENSMUSG00000032327	Stra6	0.0086195	0.678745	2.01393	-0.445021	Green
ENSMUSG00000079941	Gm11273	0.00862884	0.678745	1.7028	-0.449836	Green
ENSMUSG00000048826	Dact2	0.00863832	0.678745	1.85496	-0.310159	Green
ENSMUSG00000021546	Hnrnpk	0.00865569	0.678745	3.37076	-0.0921745	Red
ENSMUSG00000057649	Brd9	0.00865644	0.678745	1.97037	-0.326085	Green
ENSMUSG00000028883	Sema3a	0.00867191	0.678745	2.04674	0.354646	Green
ENSMUSG00000027575	Arfgap1	0.0087722	0.678745	2.04051	0.398887	Green
ENSMUSG00000027937	Jtb	0.00885919	0.681201	1.55742	-0.409844	Green
ENSMUSG00000034765	Dusp5	0.00886271	0.681201	1.82755	-0.447965	Green
ENSMUSG00000032261	Sh3bgrl2	0.00894655	0.684881	1.9607	0.30741	Green
ENSMUSG00000047085	Lrrc4b	0.00899054	0.684881	1.51383	-0.472386	Green
ENSMUSG00000024007	Ppil1	0.00899115	0.684881	2.31817	-0.229141	Red
ENSMUSG00000001891	Ugp2	0.00899399	0.684881	1.91737	0.378751	Green
ENSMUSG00000032783	Troap	0.00900454	0.684881	1.83869	0.410821	Green
ENSMUSG00000024811	Tnks2	0.00906005	0.68695	2.96788	0.1043	Red
ENSMUSG00000020649	Rrm2	0.00913926	0.691875	2.96422	-0.129013	Red
ENSMUSG00000057278	Snrpg	0.00922937	0.696523	2.28961	-0.201543	Red
ENSMUSG00000027792	Bche	0.00929768	0.697898	1.48476	0.679574	Green
ENSMUSG00000024456	Diaph1	0.0093698	0.697898	2.28997	0.291694	Green
ENSMUSG00000086324	Gm15564	0.00939282	0.697898	2.45785	-0.162905	Red
ENSMUSG00000063382	Bcl9l	0.00946326	0.701091	2.11667	0.344335	Green
ENSMUSG00000025776	Crispld1	0.00956616	0.707634	1.46799	0.530813	Green
ENSMUSG00000069565	Dazap1	0.00969224	0.714876	2.64572	-0.103586	Red
ENSMUSG00000033278	Ptprm	0.00975498	0.717227	1.43067	0.628662	Green
ENSMUSG00000021203	Otub2	0.010053	0.721347	1.4703	-0.610175	Green
ENSMUSG00000024754	Cemip2	0.0101382	0.721347	2.52376	0.18417	Red
ENSMUSG00000008348	Ubc	0.010156	0.721347	2.31031	0.186539	Red
ENSMUSG00000028689	Ccdc163	0.0101594	0.721347	1.42297	-0.742263	Green
ENSMUSG00000032265	Tent5a	0.0102353	0.721347	1.40251	0.632013	Green
ENSMUSG00000074476	Spc24	0.0103342	0.721347	2.21257	-0.305971	Green
ENSMUSG00000040310	Alx4	0.0103381	0.721347	1.31504	0.737838	Green
ENSMUSG00000034324	Tmem132c	0.0103547	0.721347	1.87204	0.378719	Green
ENSMUSG00000052456	Asna1	0.010489	0.721347	2.3203	-0.263021	Red
ENSMUSG00000028532	Cachd1	0.0105226	0.721347	2.1728	0.32543	Green
ENSMUSG00000106864	Gtf3c2	0.0105469	0.721347	2.15837	0.267598	Green
ENSMUSG00000091957	Rps2-ps10	0.0106233	0.721347	2.13105	-0.245936	Red
ENSMUSG00000035325	Sec31a	0.0107413	0.721347	2.70934	0.188925	Red
ENSMUSG00000024590	Lmnb1	0.010789	0.721347	3.09934	-0.0913145	Red
ENSMUSG00000018417	Myo1b	0.010817	0.721347	2.39769	0.216996	Red
ENSMUSG00000027227	Sord	0.0108288	0.721347	1.46413	-0.696144	Green
ENSMUSG00000043866	Taf10	0.0108488	0.721347	2.30255	-0.117017	Red
ENSMUSG00000052712	BC004004	0.0108625	0.721347	1.70399	-0.53734	Green
ENSMUSG00000011257	Pabpc4	0.0110472	0.721347	2.89424	-0.126025	Red
ENSMUSG00000012405	Rpl15	0.0111117	0.721347	2.75251	-0.0621163	Red
ENSMUSG00000034342	Cbl	0.0112526	0.721347	2.51181	0.213834	Red
ENSMUSG00000026235	Epha4	0.0113212	0.721347	2.29942	0.237738	Red
ENSMUSG00000068566	Myadm	0.0114036	0.721347	2.19506	0.238346	Red
ENSMUSG00000025491	Ifitm1	0.0114147	0.721347	2.08169	0.340983	Green
ENSMUSG00000015968	Cacna1d	0.0116559	0.721347	1.69908	0.572523	Green
ENSMUSG00000005362	Crbn	0.0116664	0.721347	1.59414	0.529847	Green
ENSMUSG00000027852	Nras	0.011681	0.721347	2.6904	0.161917	Red
ENSMUSG00000032024	Clmp	0.0117242	0.721347	1.97631	0.236137	Red
ENSMUSG00000024943	Smc5	0.0117879	0.721347	2.44398	-0.238988	Red
ENSMUSG00000031383	Dusp9	0.0118203	0.721347	2.54848	-0.143249	Red
ENSMUSG00000022474	Pmm1	0.0118282	0.721347	1.65149	-0.401693	Green
ENSMUSG00000025533	Asl	0.0118476	0.721347	1.67308	0.513674	Green
ENSMUSG00000025969	Nrp2	0.0118501	0.721347	2.57057	0.14591	Red
ENSMUSG00000003458	Ncstn	0.0118913	0.721347	2.24599	0.263393	Green
ENSMUSG00000015468	Notch4	0.0118921	0.721347	1.34558	-0.573392	Green
ENSMUSG00000070713	Gm10282	0.0119007	0.721347	2.26251	-0.142784	Red
ENSMUSG00000021171	Esyt2	0.011958	0.721347	1.99084	-0.39341	Green
ENSMUSG00000064181	Rab3ip	0.0121132	0.721347	2.01227	-0.291928	Green
ENSMUSG00000027187	Cat	0.0121153	0.721347	2.45324	0.245905	Red
ENSMUSG00000029122	Evc	0.0121318	0.721347	1.7928	-0.425503	Green
ENSMUSG00000046743	Fat4	0.0122095	0.721347	1.83062	0.416746	Green
ENSMUSG00000063632	Sox11	0.0123734	0.721347	3.0145	-0.107087	Red
ENSMUSG00000028871	Rspo1	0.0123995	0.721347	1.32203	0.811429	Green
ENSMUSG00000067276	Capn6	0.0124365	0.721347	2.46715	0.244002	Red
ENSMUSG00000055044	Pdlim1	0.0124404	0.721347	1.91966	-0.366035	Green
ENSMUSG00000043162	Pyurf	0.0125258	0.721347	1.40145	-0.6492	Green
ENSMUSG00000063953	Amd2	0.0126345	0.721347	1.49012	0.602668	Green
ENSMUSG00000027996	Sfrp2	0.0126824	0.721347	1.65043	-0.481858	Green
ENSMUSG00000066152	Slc31a2	0.0126878	0.721347	1.30888	0.711935	Green
ENSMUSG00000020315	Sptbn1	0.0128277	0.721347	2.95415	0.112731	Red
ENSMUSG00000049760	Micos13	0.0130537	0.721347	1.61901	0.604595	Green
ENSMUSG00000078440	Dohh	0.0130945	0.721347	1.97183	-0.263584	Green
ENSMUSG00000082127	Gm13577	0.0131428	0.721347	1.75036	-0.56384	Green
ENSMUSG00000020475	Pgam2	0.0131535	0.721347	1.31	-0.65659	Green
ENSMUSG00000033294	Noc4l	0.0131705	0.721347	2.16023	-0.288892	Green
ENSMUSG00000030678	Maz	0.0132552	0.721347	2.81026	-0.0928446	Red
ENSMUSG00000006386	Tek	0.0132956	0.721347	2.01322	0.348446	Green
ENSMUSG00000020679	Hnf1b	0.0132999	0.721347	1.67193	-0.532899	Green
ENSMUSG00000006464	Bbs1	0.0133967	0.721347	1.5448	-0.356675	Green
ENSMUSG00000028743	Akr7a5	0.013441	0.721347	1.88902	-0.442478	Green
ENSMUSG00000038205	Prkab2	0.0135327	0.721347	1.89139	0.423512	Green
ENSMUSG00000062825	Actg1	0.0135362	0.721347	3.27521	0.0498056	Red
ENSMUSG00000038116	Phf20	0.0135411	0.721347	2.26806	0.266989	Green
ENSMUSG00000041633	Kctd12b	0.0136174	0.721347	1.7839	0.211466	Red
ENSMUSG00000000555	Itga5	0.0137692	0.721347	2.30743	0.251254	Red
ENSMUSG00000063077	Kif1b	0.0138121	0.721347	2.55718	0.186645	Red
ENSMUSG00000044442	N6amt1	0.0138345	0.721347	1.66245	-0.436195	Green
ENSMUSG00000049382	Krt8	0.013846	0.721347	2.82051	0.139629	Red
ENSMUSG00000005534	Insr	0.0139045	0.721347	2.22322	0.207764	Red
ENSMUSG00000046711	Hmga1	0.0139653	0.721347	3.31204	-0.0707162	Red
ENSMUSG00000024302	Dtna	0.0140581	0.721347	1.27907	0.713838	Green
ENSMUSG00000028910	Mecr	0.0140667	0.721347	1.62412	0.424822	Green
ENSMUSG00000050064	Zfp697	0.0140789	0.721347	1.5761	0.59725	Green
ENSMUSG00000079037	Prnp	0.0141452	0.721347	1.58572	0.572376	Green
ENSMUSG00000044600	Smim7	0.0142742	0.721347	1.96339	0.370245	Green
ENSMUSG00000040021	Lats1	0.0143481	0.721347	2.03239	0.350288	Green
ENSMUSG00000016918	Sulf1	0.0143646	0.721347	2.32767	0.199602	Red
ENSMUSG00000032220	Myo1e	0.0143767	0.721347	1.76986	0.47812	Green
ENSMUSG00000031137	Fgf13	0.0144548	0.721347	1.62664	0.526753	Green
ENSMUSG00000023972	Ptk7	0.014489	0.721347	2.67104	0.184637	Red
ENSMUSG00000039041	Adrm1	0.0144934	0.721347	2.41066	-0.174149	Red
ENSMUSG00000030022	Adamts9	0.0145801	0.721347	2.16421	0.292667	Green
ENSMUSG00000044783	Hjurp	0.014634	0.721347	2.82086	0.108631	Red
ENSMUSG00000037652	Phc3	0.0146699	0.721347	1.69525	0.405131	Green
ENSMUSG00000040479	Dgkz	0.0148042	0.721347	2.42578	-0.196731	Red
ENSMUSG00000075592	Nynrin	0.0148268	0.721347	2.18215	0.220564	Red
ENSMUSG00000078578	Ube2d3	0.0148798	0.721347	2.86726	-0.13628	Red
ENSMUSG00000021552	Gkap1	0.0149659	0.721347	1.51313	-0.428033	Green
ENSMUSG00000034708	Grn	0.0150562	0.721347	1.78919	0.387258	Green
ENSMUSG00000035437	Rabgap1	0.0150732	0.721347	2.17915	0.264328	Green
ENSMUSG00000016534	Lamp2	0.0152047	0.721347	2.11651	0.296082	Green
ENSMUSG00000028917	Plekhm2	0.0152701	0.721347	1.71633	-0.432218	Green
ENSMUSG00000031965	Tbx20	0.0153175	0.721347	2.34396	-0.191212	Red
ENSMUSG00000040043	Rbms2	0.0153948	0.721347	2.34702	0.233535	Red
ENSMUSG00000027510	Rbm38	0.0154141	0.721347	2.19004	-0.23461	Red
ENSMUSG00000102252	Snrpn	0.015567	0.721347	2.00572	-0.33997	Green
ENSMUSG00000028896	Rcc1	0.0155797	0.721347	2.44536	-0.19778	Red
ENSMUSG00000020037	Rfx4	0.0158597	0.721347	1.55157	-0.255554	Red
ENSMUSG00000099764	Rps10-ps2	0.0158882	0.721347	2.50207	-0.242433	Red
ENSMUSG00000047986	Palm3	0.0159115	0.721347	1.78411	-0.413366	Green
ENSMUSG00000024687	Osbp	0.0159376	0.721347	2.04135	0.326415	Green
ENSMUSG00000051391	Ywhag	0.0159596	0.721347	3.00799	0.122405	Red
ENSMUSG00000011179	Odc1	0.0161724	0.721347	3.13689	-0.0818219	Red
ENSMUSG00000019647	Sema6a	0.0162189	0.721347	2.23152	0.269384	Green
ENSMUSG00000101892	9130401M01Rik	0.0162489	0.721347	1.48877	-0.394674	Green
ENSMUSG00000047497	Adamts12	0.0162718	0.721347	1.38213	0.695786	Green
ENSMUSG00000022114	Spry2	0.0162822	0.721347	2.02427	0.269687	Green
ENSMUSG00000060126	Tpt1	0.0163108	0.721347	3.33623	-0.0634331	Red
ENSMUSG00000021969	Zdhhc20	0.0163211	0.721347	2.09017	0.345951	Green
ENSMUSG00000030846	Tial1	0.016446	0.721347	2.41594	-0.161116	Red
ENSMUSG00000048109	Rbm15	0.0164765	0.721347	2.07456	-0.35405	Green
ENSMUSG00000073563	Csnk1g3	0.0165109	0.721347	2.23296	0.329909	Green
ENSMUSG00000055633	Zfp580	0.0167197	0.721347	1.37674	-0.202023	Red
ENSMUSG00000063684	Gm13910	0.0167243	0.721347	1.30503	0.615673	Green
ENSMUSG00000038604	Ripor1	0.0171135	0.721347	2.03614	0.315942	Green
ENSMUSG00000032194	Kank2	0.0171496	0.721347	2.33569	0.2258	Red
ENSMUSG00000050199	Lgr4	0.0171849	0.721347	2.0242	0.257255	Red
ENSMUSG00000052557	Gan	0.0172363	0.721347	2.07509	0.323537	Green
ENSMUSG00000030849	Fgfr2	0.0172926	0.721347	2.36338	-0.216787	Red
ENSMUSG00000056091	St3gal5	0.0174113	0.721347	1.90134	0.367178	Green
ENSMUSG00000091421	Gm4202	0.0174286	0.721347	1.83752	-0.434489	Green
ENSMUSG00000028909	Ptpru	0.0174759	0.721347	1.7054	0.41349	Green
ENSMUSG00000038658	Ric1	0.0174955	0.721347	2.13932	0.257922	Red
ENSMUSG00000085870	Gm12829	0.0175364	0.721347	1.53897	0.500801	Green
ENSMUSG00000028572	Hook1	0.0175906	0.721347	2.09335	0.248285	Red
ENSMUSG00000030946	Lhpp	0.017858	0.721347	1.58978	-0.486223	Green
ENSMUSG00000059291	Rpl11	0.0178753	0.721347	3.13901	-0.094364	Red
ENSMUSG00000055681	Cope	0.0178908	0.721347	2.20693	0.279839	Green
ENSMUSG00000027523	Gnas	0.0179537	0.721347	2.1234	0.259508	Red
ENSMUSG00000004105	Angptl2	0.0179886	0.721347	1.82805	0.407653	Green
ENSMUSG00000038168	P3h2	0.0182081	0.721347	2.03178	0.368327	Green
ENSMUSG00000032547	Ryk	0.0182517	0.721347	2.3949	0.200797	Red
ENSMUSG00000025932	Eya1	0.018425	0.721347	2.05514	0.293246	Green
ENSMUSG00000031169	Porcn	0.018525	0.721347	1.41468	-0.49154	Green
ENSMUSG00000075700	Selenot	0.018689	0.721347	2.41168	-0.216006	Red
ENSMUSG00000033420	Antxr1	0.0188824	0.721347	1.46024	0.570865	Green
ENSMUSG00000022053	Ebf2	0.0189844	0.721347	1.54927	0.513709	Green
ENSMUSG00000037062	Sh3glb1	0.0190121	0.721347	2.52223	0.219181	Red
ENSMUSG00000040752	Myh6	0.0191161	0.721347	2.92092	-0.0362637	Red
ENSMUSG00000003423	Pih1d1	0.0191498	0.721347	1.8933	-0.373479	Green
ENSMUSG00000040842	Szrd1	0.0192462	0.721347	2.51572	-0.150243	Red
ENSMUSG00000014867	Surf4	0.019261	0.721347	2.73166	0.162429	Red
ENSMUSG00000022438	Parvb	0.0194114	0.721347	2.14593	-0.296507	Green
ENSMUSG00000000031	H19	0.0195528	0.721347	3.9398	0.0142597	Red
ENSMUSG00000056758	Hmga2	0.0196462	0.721347	3.29331	0.0306355	Red
ENSMUSG00000022280	Rnf19a	0.0197662	0.721347	2.01818	0.307959	Green
ENSMUSG00000021906	Oxnad1	0.0197675	0.721347	1.34873	-0.628896	Green
ENSMUSG00000026771	Spopl	0.0198395	0.721347	1.51078	0.464367	Green
ENSMUSG00000049881	2810025M15Rik	0.0198953	0.721347	1.96324	-0.364223	Green
ENSMUSG00000021392	Nol8	0.0199772	0.721347	2.1716	-0.248071	Red
ENSMUSG00000046841	Ckap4	0.0200149	0.721347	2.68253	0.152745	Red
ENSMUSG00000078566	Bnip3	0.0200241	0.721347	2.10695	0.204977	Red
ENSMUSG00000005958	Ephb3	0.0201054	0.721347	2.10945	0.312499	Green
ENSMUSG00000028478	Clta	0.0201683	0.721347	2.52395	-0.136218	Red
ENSMUSG00000035247	Hectd1	0.020215	0.721347	2.65605	0.170365	Red
ENSMUSG00000051527	Usp29	0.0203021	0.721347	2.12609	0.245706	Red
ENSMUSG00000025134	Alyref	0.0203683	0.721347	2.66192	-0.150455	Red
ENSMUSG00000059921	Unc5c	0.0204152	0.721347	1.9685	0.421017	Green
ENSMUSG00000075600	Zc3h3	0.0207296	0.721347	1.42428	0.424756	Green
ENSMUSG00000066878	Gm10184	0.0208564	0.721347	1.37388	0.408982	Green
ENSMUSG00000025255	Zfhx4	0.0209068	0.721347	1.80302	0.393502	Green
ENSMUSG00000061353	Cxcl12	0.0210177	0.721347	1.75299	0.418125	Green
ENSMUSG00000026490	Cdc42bpa	0.0211589	0.721347	2.0611	0.379602	Green
ENSMUSG00000049470	Aff4	0.021192	0.721347	2.66027	0.148121	Red
ENSMUSG00000066705	Fxyd6	0.0212201	0.721347	2.11951	0.320761	Green
ENSMUSG00000055485	Soga1	0.0214509	0.721347	2.28848	0.25568	Red
ENSMUSG00000071650	Ganab	0.0215794	0.721347	2.80606	0.151806	Red
ENSMUSG00000020522	Mfap3	0.0218129	0.721347	2.30699	0.221647	Red
ENSMUSG00000030539	Sema4b	0.0218282	0.721347	1.65473	0.442689	Green
ENSMUSG00000004562	Arhgef40	0.0218485	0.721347	1.98382	0.344216	Green
ENSMUSG00000046516	Cox17	0.0218618	0.721347	1.31785	0.666092	Green
ENSMUSG00000020661	Dnmt3a	0.0219104	0.721347	2.54419	0.19281	Red
ENSMUSG00000026674	Ddr2	0.0219343	0.721347	1.63247	0.406931	Green
ENSMUSG00000030647	Ndufc2	0.0220568	0.721347	1.99093	-0.357284	Green
ENSMUSG00000056050	Mia3	0.0220979	0.721347	2.31348	0.232978	Red
ENSMUSG00000031309	Rps6ka3	0.0221829	0.721347	2.4664	0.199615	Red
ENSMUSG00000040612	Ildr2	0.0222245	0.721347	1.77988	-0.230122	Red
ENSMUSG00000060216	Arrb2	0.022366	0.721347	1.94541	-0.276642	Green
ENSMUSG00000034522	Zfp395	0.0225354	0.721347	2.15027	0.224433	Red
ENSMUSG00000071497	Nutf2-ps1	0.0225875	0.721347	1.95856	0.15548	Red
ENSMUSG00000090000	Ier3ip1	0.0227866	0.721347	1.88791	0.241828	Red
ENSMUSG00000079036	Alkbh1	0.0228206	0.721347	2.00338	-0.326684	Green
ENSMUSG00000004791	Pgf	0.0229563	0.721347	1.24622	0.533032	Green
ENSMUSG00000052105	Mtcl1	0.0230974	0.721347	2.32947	-0.231981	Red
ENSMUSG00000031799	Tpm4	0.0232232	0.721347	3.01436	0.136691	Red
ENSMUSG00000079478	Znrd2	0.0232479	0.721347	1.70411	-0.404382	Green
ENSMUSG00000019810	Fuca2	0.0233348	0.721347	1.51558	-0.573702	Green
ENSMUSG00000035357	Pdzrn3	0.0233523	0.721347	2.1741	0.285249	Green
ENSMUSG00000027630	Tbl1xr1	0.0233765	0.721347	2.12877	0.250154	Red
ENSMUSG00000054256	Msi1	0.0234374	0.721347	2.56539	-0.166647	Red
ENSMUSG00000025817	Nudt5	0.0234933	0.721347	2.2733	-0.211773	Red
ENSMUSG00000095098	Ccdc85b	0.023572	0.721347	1.58516	-0.0787989	Red
ENSMUSG00000020075	Ddx21	0.0236605	0.721347	2.94726	-0.0996789	Red
ENSMUSG00000036503	Rnf13	0.0238321	0.721347	1.61097	0.376664	Green
ENSMUSG00000021068	Nin	0.0238329	0.721347	1.89441	-0.319506	Green
ENSMUSG00000037169	Mycn	0.0240029	0.721347	2.57028	-0.104133	Red
ENSMUSG00000030029	Lrig1	0.0240185	0.721347	2.09902	-0.261455	Red
ENSMUSG00000061979	Rcc1l	0.0240439	0.721347	1.71452	-0.34203	Green
ENSMUSG00000022338	Eny2	0.0241616	0.721347	2.07524	-0.27605	Green
ENSMUSG00000052062	Pard3b	0.0242896	0.721347	1.38218	-0.68433	Green
ENSMUSG00000082816	Gm11953	0.0243431	0.721347	1.47693	-0.559262	Green
ENSMUSG00000032846	Zswim6	0.0243658	0.721347	2.00161	0.319176	Green
ENSMUSG00000002068	Ccne1	0.0244367	0.721347	2.36727	-0.213219	Red
ENSMUSG00000029843	Slc13a4	0.0245114	0.721347	1.60344	-0.39047	Green
ENSMUSG00000038855	Itpkb	0.0245366	0.721347	1.62408	0.490046	Green
ENSMUSG00000024726	Carnmt1	0.0245534	0.721347	1.89936	-0.292071	Green
ENSMUSG00000056214	Pard6g	0.0248228	0.721347	2.07635	-0.385597	Green
ENSMUSG00000033781	Asb13	0.024847	0.721347	1.79553	-0.445204	Green
ENSMUSG00000057895	Zfp105	0.0249539	0.721347	1.71276	0.384829	Green
ENSMUSG00000037820	Tgm2	0.0250729	0.721347	1.67451	0.273425	Green
ENSMUSG00000023902	Zscan10	0.0251714	0.721347	1.63753	0.447982	Green
ENSMUSG00000032394	Igdcc3	0.0253185	0.721347	2.50944	0.201638	Red
ENSMUSG00000023906	Cldn6	0.0253668	0.721347	2.43782	0.173318	Red
ENSMUSG00000056429	Tgoln1	0.0254861	0.721347	2.15265	0.252113	Red
ENSMUSG00000002428	Hltf	0.0255409	0.721347	1.92363	0.338144	Green
ENSMUSG00000035799	Twist1	0.0256179	0.721347	2.35366	0.364736	Green
ENSMUSG00000034723	Tmx4	0.0256595	0.721347	1.75776	0.399855	Green
ENSMUSG00000024985	Tcf7l2	0.0257113	0.721347	2.09039	-0.39961	Green
ENSMUSG00000022051	Bnip3l	0.02576	0.721347	2.6124	0.165441	Red
ENSMUSG00000049657	Zbtb5	0.0257766	0.721347	1.89075	0.355837	Green
ENSMUSG00000057657	Rps18-ps3	0.025925	0.721347	1.59168	-0.563134	Green
ENSMUSG00000024098	Twsg1	0.0259626	0.721347	2.34894	0.145793	Red
ENSMUSG00000017897	Eya2	0.0259784	0.721347	1.66417	0.347768	Green
ENSMUSG00000034206	Polq	0.0259967	0.721347	2.03088	0.276289	Green
ENSMUSG00000042207	Kdm5b	0.0260063	0.721347	2.74388	0.128408	Red
ENSMUSG00000027223	Mapk8ip1	0.0260507	0.721347	2.01856	-0.230815	Red
ENSMUSG00000013033	Adgrl1	0.0262301	0.721347	2.52227	0.177092	Red
ENSMUSG00000027944	Hax1	0.026251	0.721347	2.08157	-0.332077	Green
ENSMUSG00000026447	Pik3c2b	0.0263133	0.721347	1.81949	0.306267	Green
ENSMUSG00000028977	Casz1	0.0263255	0.721347	1.71565	-0.274098	Green
ENSMUSG00000006576	Slc4a3	0.0263345	0.721347	1.55841	0.521696	Green
ENSMUSG00000049577	Zfpm1	0.0264907	0.721347	2.32892	-0.137016	Red
ENSMUSG00000081434	Gm14165	0.026525	0.721347	1.38974	0.717169	Green
ENSMUSG00000021702	Thbs4	0.0267925	0.721347	1.87538	-0.128975	Red
ENSMUSG00000017493	Igfbp4	0.0267937	0.721347	2.84862	0.149164	Red
ENSMUSG00000001482	Def8	0.0268756	0.721347	2.02777	0.284763	Green
ENSMUSG00000041341	Atg2b	0.0268943	0.721347	2.07156	0.25481	Red
ENSMUSG00000014470	Rnf166	0.0269069	0.721347	1.65293	0.518172	Green
ENSMUSG00000019699	Akt3	0.0270382	0.721347	1.99549	0.226031	Red
ENSMUSG00000039782	Cpeb2	0.0271683	0.721347	1.5775	-0.222883	Red
ENSMUSG00000039239	Tgfb2	0.0272921	0.721347	2.49369	0.219738	Red
ENSMUSG00000055943	Emc7	0.0273068	0.721347	1.70296	0.476013	Green
ENSMUSG00000030869	Ndufab1	0.0274166	0.721347	2.0175	-0.1409	Red
ENSMUSG00000042812	Foxf1	0.0274318	0.721347	1.97657	-0.308164	Green
ENSMUSG00000020496	Rnf187	0.027469	0.721347	2.59336	-0.115637	Red
ENSMUSG00000061143	Maml3	0.0274996	0.721347	2.08421	0.224283	Red
ENSMUSG00000022201	Zfr	0.0275519	0.721347	2.62217	0.137267	Red
ENSMUSG00000000325	Arvcf	0.0276286	0.721347	2.17175	-0.242892	Red
ENSMUSG00000033487	Fndc3a	0.0276909	0.721347	2.40161	0.181822	Red
ENSMUSG00000033792	Atp7a	0.0277042	0.721347	2.02286	0.269798	Green
ENSMUSG00000081683	Fzd10	0.0277088	0.721347	1.39928	-0.152678	Red
ENSMUSG00000000149	Gna12	0.0278232	0.721347	2.2496	0.223712	Red
ENSMUSG00000026478	Lamc1	0.0278815	0.721347	2.79204	0.111656	Red
ENSMUSG00000037242	Clic4	0.027892	0.721347	2.91524	-0.0867329	Red
ENSMUSG00000079884	Gm10698	0.0280005	0.721347	1.83803	-0.375038	Green
ENSMUSG00000022313	Utp23	0.0280581	0.721347	1.50432	0.474051	Green
ENSMUSG00000059005	Hnrnpa3	0.028086	0.721347	2.50538	-0.123005	Red
ENSMUSG00000042286	Stab1	0.0281045	0.721347	1.88887	0.324807	Green
ENSMUSG00000091537	Tma7	0.0281767	0.721347	2.42737	-0.209891	Red
ENSMUSG00000038954	Supt3	0.0281933	0.721347	1.55086	0.527898	Green
ENSMUSG00000051978	Erich1	0.0282123	0.721347	1.44766	0.519543	Green
ENSMUSG00000093674	Rpl41	0.0282169	0.721347	3.12845	-0.0915406	Red
ENSMUSG00000057101	Zfp180	0.0282778	0.721347	1.75764	0.499748	Green
ENSMUSG00000033837	Foxh1	0.0283667	0.721347	2.10472	-0.265925	Green
ENSMUSG00000022995	Enah	0.0283772	0.721347	2.84697	-0.139164	Red
ENSMUSG00000062963	Ufc1	0.0284877	0.721347	1.89884	-0.327713	Green
ENSMUSG00000000538	Tom1l2	0.0285603	0.721347	1.63277	0.420251	Green
ENSMUSG00000024312	Wdr46	0.0286617	0.721347	2.42483	-0.217896	Red
ENSMUSG00000006356	Crip2	0.0287288	0.721347	2.20356	-0.273092	Green
ENSMUSG00000037725	Ckap2	0.0287676	0.721347	2.01907	0.34876	Green
ENSMUSG00000032030	Cul5	0.0288384	0.721347	2.22357	-0.244391	Red
ENSMUSG00000044211	Gm7887	0.0288844	0.721347	1.71393	-0.455611	Green
ENSMUSG00000029147	Ppm1g	0.0290111	0.721347	2.79235	-0.0996745	Red
ENSMUSG00000018698	Lhx1	0.0290669	0.721347	1.53903	-0.58335	Green
ENSMUSG00000023009	Nckap5l	0.0291061	0.721347	1.99843	0.26746	Green
ENSMUSG00000036523	Greb1	0.0291081	0.721347	2.32507	0.235746	Red
ENSMUSG00000041757	Plekha6	0.0292057	0.721347	2.03894	-0.307194	Green
ENSMUSG00000002550	Uck1	0.0293476	0.721347	1.82219	-0.368703	Green
ENSMUSG00000020173	Cobl	0.0293552	0.721347	1.35827	0.450357	Green
ENSMUSG00000024925	Rnaseh2c	0.0294417	0.721347	1.85334	-0.243393	Red
ENSMUSG00000024990	Rbp4	0.029521	0.721347	1.74898	-0.677191	Green
ENSMUSG00000024830	Rps6kb2	0.0296864	0.721347	1.71015	0.424181	Green
ENSMUSG00000062933	Gm10123	0.0297772	0.721347	2.91148	-0.192942	Red
ENSMUSG00000033701	Acbd6	0.0297806	0.721347	2.02625	-0.28684	Green
ENSMUSG00000045409	Trim39	0.029803	0.721347	1.98559	0.293808	Green
ENSMUSG00000037287	Tbcel	0.0299098	0.721347	1.85252	0.262838	Red
ENSMUSG00000046329	Slc25a23	0.0299368	0.721347	1.9554	-0.325921	Green
ENSMUSG00000036528	Ppfibp2	0.0301337	0.721347	1.5168	0.506662	Green
ENSMUSG00000070047	Fat1	0.0302205	0.721347	2.81008	0.109798	Red
ENSMUSG00000024213	Nudt3	0.0302336	0.721347	2.33974	-0.237019	Red
ENSMUSG00000018593	Sparc	0.0305016	0.721347	2.65908	0.0888892	Red
ENSMUSG00000001542	Ell2	0.0305153	0.721347	1.45081	0.572638	Green
ENSMUSG00000025001	Hells	0.0306587	0.721347	2.66543	-0.133286	Red
ENSMUSG00000047714	Ppp1r2	0.0306695	0.721347	2.2727	-0.197898	Red
ENSMUSG00000021497	Txndc15	0.0307213	0.721347	1.65981	-0.382659	Green
ENSMUSG00000044647	Csrnp3	0.0307454	0.721347	1.35896	-0.693352	Green
ENSMUSG00000019820	Utrn	0.0307574	0.721347	2.57704	0.105228	Red
ENSMUSG00000061436	Hipk2	0.0307629	0.721347	2.53265	-0.17069	Red
ENSMUSG00000021807	Rtraf	0.0308245	0.721347	2.46007	-0.174372	Red
ENSMUSG00000027593	Raly	0.0309707	0.721347	2.77036	-0.080836	Red
ENSMUSG00000017929	B4galt5	0.0310235	0.721347	1.88739	0.331571	Green
ENSMUSG00000033906	Zdhhc15	0.0310771	0.721347	1.90465	-0.224066	Red
ENSMUSG00000021650	Ptcd2	0.0310923	0.721347	1.77522	-0.34186	Green
ENSMUSG00000057541	Pus7	0.0311929	0.721347	2.35646	-0.236475	Red
ENSMUSG00000022836	Mylk	0.0312382	0.721347	1.45324	0.512461	Green
ENSMUSG00000052698	Tln2	0.031328	0.721347	2.63492	0.125676	Red
ENSMUSG00000051375	Pcdh1	0.0314693	0.721347	1.88821	0.373343	Green
ENSMUSG00000071757	Zhx2	0.0315329	0.721347	1.66554	0.438691	Green
ENSMUSG00000025793	Hgs	0.0315894	0.721347	2.19126	0.281635	Green
ENSMUSG00000062328	Rpl17	0.0316434	0.721347	2.14108	0.307026	Green
ENSMUSG00000040728	Esrp1	0.031678	0.721347	2.03108	0.253841	Red
ENSMUSG00000026960	Arl6ip6	0.0317911	0.721347	1.96	-0.290256	Green
ENSMUSG00000038324	Trpc4ap	0.0317957	0.721347	2.50642	0.191118	Red
ENSMUSG00000021669	Col4a3bp	0.0318057	0.721347	1.98129	0.266409	Green
ENSMUSG00000022724	Riox2	0.0319991	0.721347	1.7937	-0.343877	Green
ENSMUSG00000028946	Hes3	0.0322734	0.721347	1.34146	-0.400178	Green
ENSMUSG00000057329	Bcl2	0.0323117	0.721347	1.65184	0.362753	Green
ENSMUSG00000020684	Rasl10b	0.0323666	0.721347	1.58161	-0.454372	Green
ENSMUSG00000025241	Fyco1	0.0323719	0.721347	1.921	-0.297225	Green
ENSMUSG00000076431	Sox4	0.0324522	0.721347	2.43094	-0.0937269	Red
ENSMUSG00000063888	Rpl7l1	0.0324552	0.721347	2.56369	-0.161234	Red
ENSMUSG00000079111	Kdelr2	0.0324649	0.721347	2.39313	0.223625	Red
ENSMUSG00000026553	Copa	0.0325652	0.721347	2.80373	0.121722	Red
ENSMUSG00000026123	Plekhb2	0.0326443	0.721347	1.57761	0.357339	Green
ENSMUSG00000020736	Nt5c	0.0328414	0.721347	1.67623	0.460199	Green
ENSMUSG00000007817	Zmiz1	0.0328782	0.721347	2.79386	0.142189	Red
ENSMUSG00000019975	Ikbip	0.0329559	0.721347	1.55652	0.425213	Green
ENSMUSG00000053907	Mat2a	0.0330096	0.721347	2.91489	-0.108476	Red
ENSMUSG00000053774	Ubxn7	0.0330512	0.721347	2.38782	0.188696	Red
ENSMUSG00000001493	Meox1	0.0330617	0.721347	2.39512	-0.230772	Red
ENSMUSG00000039542	Ncam1	0.0331751	0.721347	2.15842	-0.326987	Green
ENSMUSG00000003346	Abhd17a	0.0331863	0.721347	2.05048	-0.181878	Red
ENSMUSG00000035840	Lysmd3	0.0332082	0.721347	1.63135	0.500713	Green
ENSMUSG00000020021	Fgd6	0.033266	0.721347	1.93358	0.325187	Green
ENSMUSG00000033020	Polr2f	0.0333429	0.721347	2.17879	-0.24038	Red
ENSMUSG00000035278	Plekhj1	0.0333842	0.721347	2.11168	-0.319788	Green
ENSMUSG00000034377	Tulp4	0.0334069	0.721347	2.1961	0.208997	Red
ENSMUSG00000025439	Clns1a	0.0334148	0.721347	2.4836	-0.168296	Red
ENSMUSG00000054720	Lrrc8c	0.0334998	0.721347	1.91527	0.316158	Green
ENSMUSG00000030451	Herc2	0.0336751	0.721347	2.37815	0.194245	Red
ENSMUSG00000041935	AW549877	0.0336923	0.721347	2.02071	0.316896	Green
ENSMUSG00000033400	Agl	0.0337698	0.721347	1.97427	0.306791	Green
ENSMUSG00000002546	Golga2	0.0337707	0.721347	2.08965	0.299751	Green
ENSMUSG00000025287	Acot9	0.0338137	0.721347	1.40261	0.668438	Green
ENSMUSG00000004317	Clcn5	0.0338413	0.721347	2.52901	0.157364	Red
ENSMUSG00000028194	Ddah1	0.0340256	0.721347	1.89273	-0.394938	Green
ENSMUSG00000044982	Sft2d3	0.0340287	0.721347	1.36107	-0.719206	Green
ENSMUSG00000020733	Slc9a3r1	0.0342087	0.721347	2.49681	-0.20263	Red
ENSMUSG00000021377	Dek	0.0342526	0.721347	2.94356	-0.0875813	Red
ENSMUSG00000030357	Fkbp4	0.0342981	0.721347	3.21614	-0.0351423	Red
ENSMUSG00000063870	Chd4	0.0343745	0.721347	3.38998	0.0377887	Red
ENSMUSG00000043639	Rbm20	0.0343838	0.721347	1.9234	-0.289908	Green
ENSMUSG00000037236	Matr3	0.034399	0.721347	2.90254	-0.112922	Red
ENSMUSG00000020674	Pxdn	0.0344993	0.721347	3.00584	0.0774809	Red
ENSMUSG00000028158	Mttp	0.0347295	0.721347	1.72142	-0.497914	Green
ENSMUSG00000028184	Adgrl2	0.0347687	0.721347	2.68648	0.160883	Red
ENSMUSG00000039831	Arhgap29	0.0349515	0.721347	2.61185	0.113484	Red
ENSMUSG00000029014	Dnajc2	0.0350845	0.721347	2.52723	-0.18618	Red
ENSMUSG00000043015	Nemp2	0.0352235	0.721347	1.43145	0.519293	Green
ENSMUSG00000032113	Chek1	0.0354769	0.721347	2.05504	-0.207328	Red
ENSMUSG00000021823	Vcl	0.0356071	0.721347	2.2989	0.218152	Red
ENSMUSG00000062352	Itgb1bp1	0.0356848	0.721347	1.35846	-0.575516	Green
ENSMUSG00000019312	Grb7	0.0357138	0.721347	2.06219	-0.236541	Red
ENSMUSG00000045799	Gm9800	0.0358943	0.721347	2.87892	-0.270225	Green
ENSMUSG00000030591	Psmd8	0.0361273	0.721347	2.50093	-0.171653	Red
ENSMUSG00000030086	Chchd6	0.0361346	0.721347	1.41859	0.424809	Green
ENSMUSG00000026970	Rbms1	0.0365338	0.721347	2.73697	0.122437	Red
ENSMUSG00000040254	Sema3d	0.0365603	0.721347	1.30846	0.653048	Green
ENSMUSG00000030207	Fam234b	0.0367029	0.721347	1.46944	0.566633	Green
ENSMUSG00000038702	Dsel	0.0367343	0.721347	1.38589	0.568072	Green
ENSMUSG00000042569	Dhrs7b	0.0367369	0.721347	1.57051	-0.384387	Green
ENSMUSG00000066306	Numa1	0.036759	0.721347	2.85387	0.121475	Red
ENSMUSG00000005583	Mef2c	0.0367946	0.721347	2.424	-0.190119	Red
ENSMUSG00000037822	Smim14	0.0367957	0.721347	1.38259	0.497899	Green
ENSMUSG00000020267	Hint1	0.0368131	0.721347	2.37649	-0.188617	Red
ENSMUSG00000052684	Jun	0.0368291	0.721347	1.85365	0.396419	Green
ENSMUSG00000070822	Zscan18	0.0368535	0.721347	1.51345	0.34604	Green
ENSMUSG00000059461	Gm7331	0.0369456	0.721347	1.92675	-0.672892	Green
ENSMUSG00000030494	Rhpn2	0.0369983	0.721347	1.71138	-0.477151	Green
ENSMUSG00000061755	Bod1l	0.0370809	0.721347	2.46791	0.186124	Red
ENSMUSG00000016344	Ppdpf	0.0371523	0.721347	1.83484	-0.208851	Red
ENSMUSG00000021782	Dlg5	0.0371768	0.721347	2.2963	0.188489	Red
ENSMUSG00000021798	Ldb3	0.03722	0.721347	1.9509	-0.271237	Green
ENSMUSG00000021840	Mapk1ip1l	0.0372589	0.721347	2.86653	0.0900491	Red
ENSMUSG00000029591	Ung	0.0373213	0.721347	2.22221	-0.192979	Red
ENSMUSG00000028426	Rad23b	0.0373438	0.721347	2.93865	-0.0655472	Red
ENSMUSG00000034560	Washc4	0.0375398	0.721347	2.14268	0.248316	Red
ENSMUSG00000026605	Cenpf	0.0375727	0.721347	2.85741	0.118884	Red
ENSMUSG00000080746	Rpsa-ps12	0.0375848	0.721347	1.52578	-0.521087	Green
ENSMUSG00000072082	Ccnf	0.0376058	0.721347	2.46227	0.220279	Red
ENSMUSG00000006585	Cdt1	0.0376806	0.721347	2.27665	-0.189184	Red
ENSMUSG00000000317	Bcl6b	0.0377326	0.721347	1.36088	0.520311	Green
ENSMUSG00000033373	Fntb	0.0377381	0.721347	1.92755	0.348759	Green
ENSMUSG00000024902	Mrpl11	0.037927	0.721347	2.11618	-0.224916	Red
ENSMUSG00000021200	Asb2	0.0380085	0.721347	1.60544	-0.293157	Green
ENSMUSG00000015961	Adss	0.0380157	0.721347	2.49649	-0.184575	Red
ENSMUSG00000058905	Gm10051	0.0380916	0.721347	1.68004	-0.316896	Green
ENSMUSG00000041238	Rbbp8	0.0383285	0.721347	2.00162	-0.251251	Red
ENSMUSG00000067017	Gm3608	0.0384249	0.721347	1.89482	-0.332947	Green
ENSMUSG00000023025	Larp4	0.0384951	0.721347	2.55321	0.165847	Red
ENSMUSG00000019987	Arg1	0.0386418	0.721347	2.49149	-0.171102	Red
ENSMUSG00000029027	Dffb	0.0386979	0.721347	1.27992	0.549952	Green
ENSMUSG00000021264	Yy1	0.038704	0.721347	2.47361	-0.0520438	Red
ENSMUSG00000056972	Magel2	0.0387719	0.721347	1.38374	0.352903	Green
ENSMUSG00000017485	Top2b	0.0387981	0.721347	2.65438	-0.150166	Red
ENSMUSG00000000787	Ddx3x	0.0388777	0.721347	3.26232	-0.0814901	Red
ENSMUSG00000034295	Fhod3	0.0390536	0.721347	1.92815	-0.305291	Green
ENSMUSG00000035268	Pkig	0.039187	0.721347	1.98078	-0.262001	Red
ENSMUSG00000049922	Slc35c1	0.0392397	0.721347	1.57638	0.493006	Green
ENSMUSG00000039219	Arid4b	0.0392947	0.721347	2.2005	0.265625	Green
ENSMUSG00000020368	Canx	0.0393051	0.721347	3.2131	0.0441203	Red
ENSMUSG00000034832	Tet3	0.03947	0.721347	2.51285	0.189136	Red
ENSMUSG00000029163	Emilin1	0.0394935	0.721347	2.24473	0.230486	Red
ENSMUSG00000034120	Srsf2	0.0395691	0.721347	2.86501	-0.063256	Red
ENSMUSG00000036529	Sbf1	0.0396663	0.721347	2.38731	0.191982	Red
ENSMUSG00000063314	Gm12657	0.0397742	0.721347	1.55596	0.296099	Green
ENSMUSG00000033157	Abhd10	0.0398628	0.721347	1.49389	0.586202	Green
ENSMUSG00000045140	Pigw	0.040031	0.721347	1.4256	-0.44197	Green
ENSMUSG00000052949	Rnf157	0.0400673	0.721347	1.34549	0.543497	Green
ENSMUSG00000041115	Iqsec2	0.0400982	0.721347	1.2844	0.624327	Green
ENSMUSG00000038119	Cdon	0.0401206	0.721347	2.21242	0.234371	Red
ENSMUSG00000032890	Rims3	0.0401942	0.721347	1.71529	-0.342919	Green
ENSMUSG00000028465	Tln1	0.0404111	0.721347	2.71861	0.135485	Red
ENSMUSG00000039738	Slx4	0.0407317	0.721347	2.02408	0.297316	Green
ENSMUSG00000036155	Mgat5	0.0408297	0.721347	1.79261	0.355596	Green
ENSMUSG00000030180	Kdm5a	0.0408437	0.721347	2.40044	0.197622	Red
ENSMUSG00000021494	Ddx41	0.0409138	0.721347	2.2051	-0.225535	Red
ENSMUSG00000029007	Agtrap	0.0411496	0.721347	1.55133	-0.458687	Green
ENSMUSG00000024959	Bad	0.041173	0.721347	1.35331	-0.448964	Green
ENSMUSG00000026782	Abi2	0.0412295	0.721347	2.42704	0.101428	Red
ENSMUSG00000038481	Cdk19	0.0417568	0.721347	1.45456	0.322006	Green
ENSMUSG00000032492	Pth1r	0.0418898	0.721347	1.97953	-0.22811	Red
ENSMUSG00000031714	Gab1	0.0420508	0.721347	2.08848	0.23803	Red
ENSMUSG00000031398	Plxna3	0.0420551	0.721347	1.84048	0.312165	Green
ENSMUSG00000011114	Tbrg1	0.0421172	0.721347	2.38337	0.226887	Red
ENSMUSG00000004934	Pias4	0.0421436	0.721347	2.05954	-0.185592	Red
ENSMUSG00000022528	Hes1	0.0423041	0.721347	2.08108	-0.263101	Green
ENSMUSG00000024598	Fbn2	0.0423268	0.721347	2.96327	0.0599602	Red
ENSMUSG00000021703	Serinc5	0.0424098	0.721347	2.08031	0.229704	Red
ENSMUSG00000026648	Dclre1c	0.0424726	0.721347	1.36678	0.165874	Red
ENSMUSG00000048878	Hexim1	0.0425605	0.721347	1.88987	-0.29502	Green
ENSMUSG00000067928	Zfp760	0.0425877	0.721347	1.79728	0.389575	Green
ENSMUSG00000064145	Arih2	0.0425972	0.721347	2.15395	-0.259638	Red
ENSMUSG00000020167	Tcf3	0.0426416	0.721347	2.88466	-0.0834264	Red
ENSMUSG00000030760	Acer3	0.0426473	0.721347	1.49273	-0.508579	Green
ENSMUSG00000021848	Otx2	0.0427947	0.721347	1.78378	0.163672	Red
ENSMUSG00000073164	2410018L13Rik	0.042831	0.721347	1.40887	-0.399636	Green
ENSMUSG00000057335	Cep170	0.0430613	0.721347	2.31487	0.16798	Red
ENSMUSG00000026740	Dnajc1	0.0431807	0.721347	1.86419	0.249066	Red
ENSMUSG00000001376	Vps50	0.0432032	0.721347	1.90745	-0.241497	Red
ENSMUSG00000022551	Cyc1	0.0437108	0.721347	2.37526	-0.1612	Red
ENSMUSG00000020720	Psmd12	0.043712	0.721347	2.52588	-0.142585	Red
ENSMUSG00000041540	Sox5	0.0437435	0.721347	1.39719	0.441599	Green
ENSMUSG00000039089	L3mbtl3	0.0440554	0.721347	1.86622	0.220889	Red
ENSMUSG00000002660	Clpp	0.0440796	0.721347	1.97549	-0.2611	Red
ENSMUSG00000045598	Zfp553	0.0440967	0.721347	2.35308	-0.137639	Red
ENSMUSG00000046761	Fam83h	0.0441236	0.721347	1.29847	0.508485	Green
ENSMUSG00000026727	Rsu1	0.0441924	0.721347	1.99044	-0.258447	Red
ENSMUSG00000071796	6820431F20Rik	0.0442193	0.721347	1.56964	-0.580338	Green
ENSMUSG00000034789	Rab24	0.0442446	0.721347	1.9092	-0.33298	Green
ENSMUSG00000041629	Fam104a	0.0442511	0.721347	2.10886	-0.219165	Red
ENSMUSG00000028729	Ebna1bp2	0.0442722	0.721347	2.37325	-0.171015	Red
ENSMUSG00000018339	Gpx3	0.0443616	0.721347	2.63116	-0.15797	Red
ENSMUSG00000079104	Prps1l3	0.0444741	0.721347	2.08817	-0.282405	Green
ENSMUSG00000050390	C77080	0.0446625	0.721347	1.67263	0.470087	Green
ENSMUSG00000026095	Asnsd1	0.0447293	0.721347	1.3029	0.712518	Green
ENSMUSG00000012429	Mplkip	0.0447357	0.721347	1.75462	-0.232716	Red
ENSMUSG00000093904	Tomm20	0.0447861	0.721347	2.48311	-0.133612	Red
ENSMUSG00000035776	Cd99l2	0.0449116	0.721347	1.63302	0.442345	Green
ENSMUSG00000001674	Ddx18	0.044954	0.721347	2.49259	-0.106436	Red
ENSMUSG00000004264	Phb2	0.0450721	0.721347	2.71985	-0.100415	Red
ENSMUSG00000034243	Golgb1	0.0451431	0.721347	2.5332	0.140975	Red
ENSMUSG00000031865	Dctn1	0.0451793	0.721347	2.49485	0.179308	Red
ENSMUSG00000020308	Tpgs1	0.0451863	0.721347	1.38685	-0.442896	Green
ENSMUSG00000028369	Svep1	0.0452415	0.721347	2.16469	0.253155	Red
ENSMUSG00000024134	Six2	0.0452466	0.721347	1.91356	0.422472	Green
ENSMUSG00000006289	Osgep	0.0452602	0.721347	1.99986	-0.334334	Green
ENSMUSG00000061731	Ext1	0.0453036	0.721347	2.23334	0.231332	Red
ENSMUSG00000017291	Taok1	0.0454096	0.721347	2.47149	0.183023	Red
ENSMUSG00000020528	Prpsap2	0.0454736	0.721347	1.8834	-0.258531	Red
ENSMUSG00000037458	Azin1	0.0455161	0.721347	2.56876	0.144033	Red
ENSMUSG00000031502	Col4a1	0.0458684	0.721347	3.08581	0.0655231	Red
ENSMUSG00000029106	Add1	0.0459035	0.721347	2.55706	0.130994	Red
ENSMUSG00000061315	Naca	0.0459844	0.721347	3.00571	-0.101884	Red
ENSMUSG00000022197	Pdzd2	0.0461531	0.721347	1.6494	0.325862	Green
ENSMUSG00000039043	Arpin	0.0461635	0.721347	1.56377	0.357309	Green
ENSMUSG00000015290	Ubl4a	0.0462361	0.721347	1.86658	-0.255258	Red
ENSMUSG00000038485	Socs7	0.0464495	0.721347	2.03501	0.279565	Green
ENSMUSG00000057113	Npm1	0.0464664	0.721347	3.75364	-0.0837831	Red
ENSMUSG00000022890	Atp5j	0.0464932	0.721347	2.22443	-0.259981	Red
ENSMUSG00000025572	Tmc6	0.0465139	0.721347	1.48242	0.471091	Green
ENSMUSG00000021339	Mrs2	0.0465937	0.721347	1.51934	0.398641	Green
ENSMUSG00000027669	Gnb4	0.0466293	0.721347	1.84147	0.310162	Green
ENSMUSG00000028988	Ctnnbip1	0.0466609	0.721347	1.95051	-0.253732	Red
ENSMUSG00000057894	Zfp329	0.0466758	0.721347	1.97582	0.274032	Green
ENSMUSG00000018583	G3bp1	0.0467173	0.721347	3.11193	-0.0678603	Red
ENSMUSG00000003344	Btbd2	0.046786	0.721347	2.3151	0.170202	Red
ENSMUSG00000052727	Map1b	0.0468365	0.721347	2.94694	-0.135363	Red
ENSMUSG00000032359	Ctsh	0.0469661	0.721347	1.38664	-0.300238	Green
ENSMUSG00000022842	Ece2	0.0469869	0.721347	1.58434	-0.414654	Green
ENSMUSG00000060860	Ube2s	0.0470425	0.721347	2.56094	-0.0842839	Red
ENSMUSG00000031242	2610002M06Rik	0.0470844	0.721347	1.51439	0.510948	Green
ENSMUSG00000020834	Dhrs13	0.0472359	0.721347	1.3098	-0.526127	Green
ENSMUSG00000024304	Cdh2	0.0473982	0.721347	2.54972	0.148035	Red
ENSMUSG00000029648	Flt1	0.0475193	0.721347	2.15381	0.198687	Red
ENSMUSG00000004018	Fancl	0.0475319	0.721347	1.46493	0.496103	Green
ENSMUSG00000030806	Stx1b	0.0476155	0.721347	1.34036	0.617504	Green
ENSMUSG00000024085	Man2a1	0.0476868	0.721347	2.19973	-0.310872	Green
ENSMUSG00000019539	Rcn3	0.0477866	0.721347	2.12214	0.243124	Red
ENSMUSG00000058625	Gm17383	0.0478351	0.721347	1.72271	-0.483628	Green
ENSMUSG00000064325	Hhip	0.047958	0.721347	1.39421	0.495791	Green
ENSMUSG00000024290	Rock1	0.0479827	0.721347	2.39187	0.161317	Red
ENSMUSG00000029992	Gfpt1	0.0482112	0.721347	2.43092	0.123693	Red
ENSMUSG00000031903	Pla2g15	0.0483305	0.721347	1.52844	0.539593	Green
ENSMUSG00000057229	Dmac2	0.0484346	0.721347	1.76308	0.312311	Green
ENSMUSG00000047446	Arl4a	0.048453	0.721347	1.68344	0.397062	Green
ENSMUSG00000029486	Mrpl1	0.0485999	0.721347	1.79609	0.296127	Green
ENSMUSG00000025407	Gli1	0.0486192	0.721347	2.12568	-0.262723	Red
ENSMUSG00000045294	Insig1	0.0486365	0.721347	1.67903	-0.351815	Green
ENSMUSG00000015247	Nipsnap3b	0.0486768	0.721347	1.5764	0.400135	Green
ENSMUSG00000067916	Zfp991	0.0487239	0.721347	1.55364	0.260869	Red
ENSMUSG00000046714	Foxc2	0.0487441	0.721347	2.25844	-0.0630605	Red
ENSMUSG00000000811	Txnrd3	0.0489993	0.721347	1.30139	-0.629462	Green
ENSMUSG00000018707	Dync1h1	0.0490036	0.721347	3.11924	0.0780613	Red
ENSMUSG00000055720	Ubl7	0.0490495	0.721347	1.91398	-0.201529	Red
ENSMUSG00000032115	Hyou1	0.0490604	0.721347	2.96084	0.0993632	Red
ENSMUSG00000031029	Eif3f	0.049123	0.721347	2.68082	-0.0667196	Red
ENSMUSG00000027326	Knl1	0.0491695	0.721347	2.15863	-0.20756	Red
ENSMUSG00000023092	Fhl1	0.0492739	0.721347	2.58458	-0.205302	Red
ENSMUSG00000031060	Rbm10	0.0492973	0.721347	2.54969	-0.136802	Red
ENSMUSG00000066324	Impad1	0.0493296	0.721347	2.65064	0.107179	Red
ENSMUSG00000025192	Entpd7	0.049336	0.721347	1.6187	-0.370102	Green
ENSMUSG00000019795	Pcmt1	0.0494556	0.721347	1.99543	0.277724	Green
ENSMUSG00000022436	Sh3bp1	0.0495368	0.721347	2.22394	-0.202796	Red
ENSMUSG00000004151	Etv1	0.0496622	0.721347	1.43378	0.484722	Green
ENSMUSG00000075470	Alg10b	0.0496699	0.721347	2.27826	0.222908	Red
ENSMUSG00000032080	Apoa4	0.0496939	0.721347	1.1696	-0.731105	Green
ENSMUSG00000044934	Zfp367	0.0497226	0.721347	1.64803	-0.566438	Green
ENSMUSG00000020706	Ftsj3	0.0497395	0.721347	2.64182	-0.144273	Red
ENSMUSG00000026411	Tmem9	0.050039	0.721347	2.03369	0.228853	Red
ENSMUSG00000064367	mt-Nd5	0.0500751	0.721347	3.66999	0.00104457	Red
ENSMUSG00000029617	Ccz1	0.0501003	0.721347	2.14505	-0.201121	Red
ENSMUSG00000025364	Pa2g4	0.0501007	0.721347	3.04326	-0.0889408	Red
ENSMUSG00000004947	Dtx2	0.0505993	0.721347	1.89133	0.281009	Red
ENSMUSG00000031174	Rpgr	0.0506767	0.721347	1.72159	0.299568	Red
ENSMUSG00000020994	Pnn	0.0506795	0.721347	2.77897	-0.129253	Red
ENSMUSG00000091002	Tcerg1l	0.05089	0.721347	1.34265	-0.543948	Red
ENSMUSG00000033356	Pus7l	0.0509079	0.721347	1.48703	-0.486811	Red
ENSMUSG00000028779	Pef1	0.0509384	0.721347	1.77624	0.309808	Red
ENSMUSG00000032526	Ss18l2	0.050998	0.721347	1.3385	0.681741	Red
ENSMUSG00000054723	Vmac	0.0510716	0.721347	1.31851	-0.489735	Red
ENSMUSG00000033096	Apmap	0.0511557	0.721347	1.596	0.4621	Red
ENSMUSG00000022558	Mroh1	0.051262	0.721347	1.69591	0.327143	Red
ENSMUSG00000035392	Dennd1a	0.0513067	0.721347	1.81247	0.301804	Red
ENSMUSG00000027379	Bub1	0.0514636	0.721347	2.52664	0.16351	Red
ENSMUSG00000024142	Mlst8	0.0515501	0.721347	1.65867	0.439181	Red
ENSMUSG00000005397	Nid1	0.0517651	0.721347	2.19054	0.170558	Red
ENSMUSG00000033102	Cdc14b	0.0518592	0.721347	2.23635	0.161392	Red
ENSMUSG00000020580	Rock2	0.0519142	0.721347	2.41844	0.166541	Red
ENSMUSG00000051149	Adnp	0.0520164	0.721347	1.52404	0.146657	Red
ENSMUSG00000057863	Rpl36	0.0520267	0.721347	2.71665	-0.112626	Red
ENSMUSG00000021714	Cenpk	0.0521114	0.721347	1.81245	-0.488285	Red
ENSMUSG00000016933	Plcg1	0.0522294	0.721347	2.58407	0.166628	Red
ENSMUSG00000024565	Sall3	0.0524584	0.721347	1.90199	-0.268299	Red
ENSMUSG00000035835	Plppr3	0.0527011	0.721347	1.86247	-0.306674	Red
ENSMUSG00000031736	Crnde	0.0527943	0.721347	1.35095	0.673875	Red
ENSMUSG00000028082	Sh3d19	0.0528348	0.721347	2.28563	0.196715	Red
ENSMUSG00000053819	Camk2d	0.0532964	0.721347	1.66655	0.405929	Red
ENSMUSG00000026994	Galnt3	0.053316	0.721347	1.41889	0.442298	Red
ENSMUSG00000021811	Dnajc9	0.0533569	0.721347	2.31268	-0.14871	Red
ENSMUSG00000024376	Epb41l4a	0.0533597	0.721347	1.73889	0.239833	Red
ENSMUSG00000024597	Slc12a2	0.0533674	0.721347	2.3407	0.19788	Red
ENSMUSG00000038332	Sesn1	0.0533798	0.721347	1.4898	0.438673	Red
ENSMUSG00000029430	Ran	0.0534923	0.721347	3.17308	-0.078053	Red
ENSMUSG00000013465	Nelfb	0.0535997	0.721347	2.19426	0.229353	Red
ENSMUSG00000035064	Eef2k	0.0537926	0.721347	1.85361	0.255162	Red
ENSMUSG00000039983	Ccdc32	0.053924	0.721347	1.35039	-0.567517	Red
ENSMUSG00000042642	Flad1	0.0539256	0.721347	1.40665	0.522118	Red
ENSMUSG00000030110	Ret	0.0539825	0.721347	1.7949	-0.223497	Red
ENSMUSG00000029465	Arpc3	0.0541187	0.721347	2.21616	-0.26084	Red
ENSMUSG00000024539	Ptpn2	0.0541572	0.721347	2.05488	-0.283357	Red
ENSMUSG00000091509	Gm17066	0.0541643	0.721347	1.35808	0.583617	Red
ENSMUSG00000020609	Apob	0.0542506	0.721347	2.33334	-0.251943	Red
ENSMUSG00000024091	Vapa	0.0542655	0.721347	2.52296	-0.104663	Red
ENSMUSG00000062647	Rpl7a	0.0544999	0.721347	2.71689	-0.0235383	Red
ENSMUSG00000020576	Nbas	0.054512	0.721347	1.94415	0.265131	Red
ENSMUSG00000038774	Ascc3	0.0545212	0.721347	2.16654	0.243992	Red
ENSMUSG00000034687	Fras1	0.054616	0.721347	2.35557	0.142913	Red
ENSMUSG00000032058	Ppp2r1b	0.0546241	0.721347	2.47403	-0.152972	Red
ENSMUSG00000059741	Myl3	0.0546788	0.721347	1.74814	-0.189093	Red
ENSMUSG00000031921	Terf2	0.0550948	0.721347	2.06858	0.312078	Red
ENSMUSG00000042406	Atf4	0.0551708	0.721347	2.49253	-0.138533	Red
ENSMUSG00000039047	Pigk	0.0551933	0.721347	1.81515	0.361636	Red
ENSMUSG00000009566	Fpgs	0.0552362	0.721347	1.92607	-0.193589	Red
ENSMUSG00000038342	Mlxip	0.055269	0.721347	2.30808	0.219301	Red
ENSMUSG00000090021	Gm6493	0.0552996	0.721347	1.48331	0.534915	Red
ENSMUSG00000070697	Utp3	0.0553105	0.721347	2.31013	-0.189183	Red
ENSMUSG00000006818	Sod2	0.0553202	0.721347	2.12733	-0.210235	Red
ENSMUSG00000033166	Dis3	0.0553272	0.721347	2.43123	-0.182399	Red
ENSMUSG00000021175	Cdca7l	0.0553714	0.721347	2.03545	-0.213205	Red
ENSMUSG00000031166	Wdr13	0.0554343	0.721347	1.61608	0.40066	Red
ENSMUSG00000040034	Nup43	0.0555061	0.721347	1.98437	-0.220599	Red
ENSMUSG00000018822	Sfrp5	0.0556429	0.721347	2.43631	-0.0867552	Red
ENSMUSG00000040463	Mybbp1a	0.055645	0.721347	3.11586	-0.0566711	Red
ENSMUSG00000041268	Dmxl2	0.0557011	0.721347	1.76689	-0.300405	Red
ENSMUSG00000037286	Stag1	0.0558124	0.721347	2.50389	0.161197	Red
ENSMUSG00000007570	Fance	0.0559478	0.721347	1.70577	-0.34832	Red
ENSMUSG00000036853	Mcoln3	0.0562416	0.721347	1.54511	-0.528367	Red
ENSMUSG00000030662	Ipo5	0.0563004	0.721347	3.21674	-0.0451231	Red
ENSMUSG00000052395	Rft1	0.0563065	0.721347	1.35913	0.46134	Red
ENSMUSG00000031938	4931406C07Rik	0.0564542	0.721347	1.32018	0.500735	Red
ENSMUSG00000021661	Ankra2	0.0566041	0.721347	1.50749	0.586224	Red
ENSMUSG00000033624	Pdpr	0.0566838	0.721347	1.90574	0.210925	Red
ENSMUSG00000005823	Gpr108	0.056797	0.721347	1.49895	0.433556	Red
ENSMUSG00000042625	Safb2	0.0568335	0.721347	2.49857	-0.148104	Red
ENSMUSG00000051331	Cacna1c	0.0568398	0.721347	1.71266	0.412239	Red
ENSMUSG00000082045	Gm11585	0.0568555	0.721347	1.53569	-0.389727	Red
ENSMUSG00000059049	Frem1	0.0570911	0.721347	2.30638	0.0895712	Red
ENSMUSG00000079435	Rpl36a	0.0571722	0.721347	2.73229	0.120135	Red
ENSMUSG00000031986	Sprtn	0.0573596	0.721347	1.43492	-0.391194	Red
ENSMUSG00000023951	Vegfa	0.0576155	0.721347	2.28994	-0.186848	Red
ENSMUSG00000089782	Gm3531	0.0576695	0.721347	2.00508	0.0077198	Red
ENSMUSG00000064264	Zfp428	0.0576774	0.721347	1.89173	-0.0602569	Red
ENSMUSG00000048503	Tmem136	0.0578231	0.721347	1.51666	0.481563	Red
ENSMUSG00000041560	Nop53	0.0578376	0.721347	2.51711	-0.11568	Red
ENSMUSG00000027070	Lrp2	0.057883	0.721347	2.42716	0.124653	Red
ENSMUSG00000063623	C230062I16Rik	0.0579522	0.721347	1.78243	-0.256552	Red
ENSMUSG00000001985	Grik3	0.0580485	0.721347	1.36528	0.386087	Red
ENSMUSG00000081094	Rpl19-ps11	0.0581156	0.721347	2.6622	-0.210445	Red
ENSMUSG00000045667	Smtnl2	0.0581927	0.721347	2.3268	-0.126923	Red
ENSMUSG00000036138	Acaa1a	0.0582206	0.721347	1.85143	-0.283908	Red
ENSMUSG00000045179	Sox3	0.0582207	0.721347	1.79858	-0.187838	Red
ENSMUSG00000041390	Mdfic	0.0584141	0.721347	1.458	-0.401858	Red
ENSMUSG00000001755	Coasy	0.0584949	0.721347	1.70923	-0.379073	Red
ENSMUSG00000079056	Kcnip3	0.058606	0.721347	1.43042	-0.617444	Red
ENSMUSG00000036099	Vezt	0.0587364	0.721347	1.93089	0.311091	Red
ENSMUSG00000031155	Pim2	0.0587927	0.721347	1.58807	-0.715438	Red
ENSMUSG00000001445	Mrpl10	0.0588883	0.721347	1.96708	0.32206	Red
ENSMUSG00000067889	Sptbn2	0.0592589	0.721347	2.17548	-0.222674	Red
ENSMUSG00000040260	Daam2	0.0592843	0.721347	1.8104	0.192213	Red
ENSMUSG00000048997	Atxn7l2	0.0593512	0.721347	1.68206	0.315418	Red
ENSMUSG00000062203	Gspt1	0.0594561	0.721347	2.8387	-0.0702779	Red
ENSMUSG00000060600	Eno3	0.0595563	0.721347	2.07001	-0.239445	Red
ENSMUSG00000025196	Cpn1	0.059574	0.721347	1.68656	-0.465187	Red
ENSMUSG00000028399	Ptprd	0.0596668	0.721347	1.8065	0.286092	Red
ENSMUSG00000062175	Tgif2	0.0597832	0.721347	1.65513	-0.385226	Red
ENSMUSG00000010277	2610507B11Rik	0.0598061	0.721347	2.86762	0.101625	Red
ENSMUSG00000025266	Gnl3l	0.0599778	0.721347	2.31809	-0.173036	Red
ENSMUSG00000019961	Tmpo	0.060186	0.721347	2.97099	-0.0978031	Red
ENSMUSG00000009555	Cdk9	0.060228	0.721347	2.20552	-0.212131	Red
ENSMUSG00000038990	Cables2	0.0603293	0.721347	1.76508	0.347642	Red
ENSMUSG00000038156	Spon1	0.0604155	0.721347	2.21676	0.23408	Red
ENSMUSG00000052056	Zfp217	0.0604247	0.721347	2.35484	0.109726	Red
ENSMUSG00000022698	Naa50	0.0604601	0.721347	2.67385	-0.114022	Red
ENSMUSG00000026755	Arpc5l	0.0604721	0.721347	2.14346	-0.175341	Red
ENSMUSG00000026669	Mcm10	0.0609138	0.721347	2.39828	-0.163564	Red
ENSMUSG00000024042	Sik1	0.0609244	0.721347	2.33626	-0.191193	Red
ENSMUSG00000097392	Thoc2l	0.0609674	0.721347	1.67443	0.270222	Red
ENSMUSG00000009470	Tnpo1	0.0609841	0.721347	3.00848	0.0874133	Red
ENSMUSG00000058230	Arhgap35	0.0611209	0.721347	2.67365	0.162036	Red
ENSMUSG00000028018	Gstcd	0.0611386	0.721347	1.83826	-0.351256	Red
ENSMUSG00000075706	Gpx4	0.0611411	0.721347	2.30215	-0.202288	Red
ENSMUSG00000017861	Mybl2	0.0612767	0.721347	2.32022	-0.19782	Red
ENSMUSG00000020752	Recql5	0.061319	0.721347	1.68975	-0.417647	Red
ENSMUSG00000050299	Gm9843	0.061442	0.721347	2.36907	-0.313718	Red
ENSMUSG00000025608	Podxl	0.0614981	0.721347	3.22201	0.0119177	Red
ENSMUSG00000033379	Atp6v0b	0.0615649	0.721347	1.819	-0.311453	Red
ENSMUSG00000026617	Bpnt1	0.061603	0.721347	1.88402	-0.38025	Red
ENSMUSG00000061887	Ssbp3	0.0618399	0.721347	2.8169	0.0851874	Red
ENSMUSG00000039356	Exosc2	0.0619415	0.721347	2.21088	-0.190936	Red
ENSMUSG00000025245	Lztfl1	0.0619573	0.721347	1.64945	-0.378544	Red
ENSMUSG00000039585	Myo9a	0.0621667	0.721347	2.16145	0.209938	Red
ENSMUSG00000022673	Mcm4	0.062167	0.721347	2.87249	-0.064039	Red
ENSMUSG00000062093	Gm10110	0.0622751	0.721347	2.08544	-0.338305	Red
ENSMUSG00000046792	Zfp787	0.0622796	0.721347	1.77936	-0.112898	Red
ENSMUSG00000028568	Btf3l4	0.0623286	0.721347	2.14725	-0.222089	Red
ENSMUSG00000038486	Sv2a	0.0623456	0.721347	1.47712	-0.525591	Red
ENSMUSG00000003970	Rpl8	0.0625556	0.721347	3.28864	-0.0590045	Red
ENSMUSG00000036053	Fmnl2	0.0626628	0.721347	2.20953	0.147515	Red
ENSMUSG00000074506	Gm10705	0.0628287	0.721347	1.51138	-0.0139127	Red
ENSMUSG00000020519	Sap30l	0.0628559	0.721347	1.69022	-0.29423	Red
ENSMUSG00000036825	Ssx2ip	0.0630409	0.721347	1.98116	0.201727	Red
ENSMUSG00000028760	Eif4g3	0.0631939	0.721347	2.75062	0.126393	Red
ENSMUSG00000041112	Elmo1	0.0632263	0.721347	2.09141	0.196347	Red
ENSMUSG00000054843	Atrnl1	0.0633003	0.721347	2.06248	0.274156	Red
ENSMUSG00000022721	Trmt2a	0.0635277	0.721347	2.10613	-0.275877	Red
ENSMUSG00000099471	Gm8451	0.0638455	0.721347	1.98958	-0.198354	Red
ENSMUSG00000030659	Nucb2	0.0639223	0.721347	1.37484	-0.577526	Red
ENSMUSG00000024955	Esrra	0.0640817	0.721347	1.56164	-0.381901	Red
ENSMUSG00000038773	Kdm3b	0.0641637	0.721347	2.4448	0.135963	Red
ENSMUSG00000057497	Fam136a	0.0642949	0.721347	2.21086	-0.170438	Red
ENSMUSG00000022335	Zfat	0.0643487	0.721347	1.47513	0.488707	Red
ENSMUSG00000008226	Scrn3	0.0643588	0.721347	1.31037	0.465836	Red
ENSMUSG00000033831	Fgb	0.0643825	0.721347	1.26197	-0.453418	Red
ENSMUSG00000051451	Crebzf	0.0644127	0.721347	2.23697	-0.0726207	Red
ENSMUSG00000018395	Kif3a	0.0645026	0.721347	1.90504	0.278895	Red
ENSMUSG00000010476	Ebf3	0.0647595	0.721347	1.74479	0.339729	Red
ENSMUSG00000037991	Rmi2	0.0649949	0.721347	1.56859	-0.283161	Red
ENSMUSG00000037892	Pcdh18	0.0651495	0.721347	1.91089	0.250639	Red
ENSMUSG00000028646	Rragc	0.0653136	0.721347	1.82804	0.309725	Red
ENSMUSG00000036862	Dchs1	0.0653248	0.721347	2.26488	0.171547	Red
ENSMUSG00000074358	Ccdc61	0.0653259	0.721347	1.71448	-0.426348	Red
ENSMUSG00000007415	Gatad1	0.065332	0.721347	2.34967	-0.209932	Red
ENSMUSG00000035187	Nkx6-1	0.0653395	0.721347	1.5433	-0.672346	Red
ENSMUSG00000050212	Eva1b	0.0654081	0.721347	1.53292	-0.224837	Red
ENSMUSG00000027248	Pdia3	0.0655971	0.721347	3.20832	0.0204462	Red
ENSMUSG00000033458	Fan1	0.0656565	0.721347	1.34089	-0.49345	Red
ENSMUSG00000078247	Airn	0.0656792	0.721347	1.71039	0.271553	Red
ENSMUSG00000019984	Med23	0.0658563	0.721347	2.19941	0.250322	Red
ENSMUSG00000042524	Sun2	0.0659057	0.721347	1.57371	0.4812	Red
ENSMUSG00000056612	Ppp1r14b	0.0659401	0.721347	2.48738	-0.125356	Red
ENSMUSG00000073131	Vma21	0.0659794	0.721347	1.89111	0.307238	Red
ENSMUSG00000037818	Abhd18	0.0660377	0.721347	1.44932	0.454537	Red
ENSMUSG00000014177	Tvp23b	0.0660451	0.721347	1.63624	0.403743	Red
ENSMUSG00000030020	Prickle2	0.0660708	0.721347	1.38038	-0.450261	Red
ENSMUSG00000023892	Zfp51	0.0660755	0.721347	1.31371	-0.503332	Red
ENSMUSG00000074925	Ptar1	0.0661237	0.721347	1.45787	-0.52155	Red
ENSMUSG00000026309	Ilkap	0.0661687	0.721347	2.23064	-0.221891	Red
ENSMUSG00000062006	Rpl34	0.0663683	0.721347	2.62717	0.156088	Red
ENSMUSG00000019782	Rwdd1	0.0667222	0.721347	2.08448	-0.192238	Red
ENSMUSG00000020900	Myh10	0.0667482	0.721347	3.20163	0.0518924	Red
ENSMUSG00000044477	Zfand3	0.0669085	0.721347	2.30875	0.202537	Red
ENSMUSG00000021838	Samd4	0.0669317	0.721347	1.90597	0.251196	Red
ENSMUSG00000043091	Tuba1c	0.0670018	0.721347	2.49505	-0.158785	Red
ENSMUSG00000031996	Aplp2	0.0671312	0.721347	2.82188	0.104798	Red
ENSMUSG00000033149	Phldb2	0.0673411	0.721347	2.3671	0.195379	Red
ENSMUSG00000063200	Nol7	0.0673822	0.721347	2.20156	-0.153296	Red
ENSMUSG00000081214	Rpl35a-ps2	0.0674082	0.721347	1.80431	-0.247935	Red
ENSMUSG00000017639	Rab11fip4	0.0674377	0.721347	2.14677	-0.217637	Red
ENSMUSG00000039476	Prrx2	0.067543	0.721347	2.33153	-0.104062	Red
ENSMUSG00000013858	Tmem259	0.067543	0.721347	2.27433	-0.135484	Red
ENSMUSG00000031351	Zfp185	0.0676464	0.721347	1.45269	0.311829	Red
ENSMUSG00000097504	4930516B21Rik	0.0677717	0.721347	1.95302	0.177622	Red
ENSMUSG00000022110	Sucla2	0.0678395	0.721347	2.1169	0.278284	Red
ENSMUSG00000014313	Cox6c	0.0680629	0.721347	2.1688	-0.217932	Red
ENSMUSG00000108414	Snhg1	0.0681114	0.721347	2.22847	-0.227896	Red
ENSMUSG00000036833	Pnpla7	0.0681138	0.721347	1.32341	0.470408	Red
ENSMUSG00000022295	Atp6v1c1	0.0682181	0.721347	1.90179	0.294708	Red
ENSMUSG00000053617	Sh3pxd2a	0.0684907	0.721347	2.42404	0.178613	Red
ENSMUSG00000019979	Apaf1	0.0686614	0.721347	2.07552	0.230279	Red
ENSMUSG00000037335	Hand1	0.068887	0.721347	2.03628	0.413648	Red
ENSMUSG00000066042	Med18	0.0689232	0.721347	1.39724	-0.417003	Red
ENSMUSG00000023055	Calcoco1	0.0689339	0.721347	1.99194	0.232659	Red
ENSMUSG00000001504	Irx2	0.0689911	0.721347	1.96448	-0.114287	Red
ENSMUSG00000025231	Sufu	0.0690538	0.721347	2.30015	0.216345	Red
ENSMUSG00000019564	Arid3a	0.0694516	0.721347	2.58417	0.137551	Red
ENSMUSG00000058173	Smco4	0.0696139	0.721347	1.32239	-0.543749	Red
ENSMUSG00000058756	Thra	0.0696258	0.721347	1.66361	0.282651	Red
ENSMUSG00000028121	Bcar3	0.0701314	0.721347	1.46721	0.545581	Red
ENSMUSG00000035284	Vps13c	0.0704581	0.721347	1.85601	0.321938	Red
ENSMUSG00000030315	Vgll4	0.0705611	0.721347	2.16189	0.239342	Red
ENSMUSG00000028419	Chmp5	0.0706089	0.721347	2.01614	0.209634	Red
ENSMUSG00000074221	Zfp568	0.0706302	0.721347	2.61593	0.143817	Red
ENSMUSG00000042099	Kank3	0.0706876	0.721347	1.43551	-0.532095	Red
ENSMUSG00000007476	Lrrc8a	0.0707754	0.721347	1.74977	-0.463937	Red
ENSMUSG00000056735	A930024E05Rik	0.0709023	0.721347	1.38715	0.411609	Red
ENSMUSG00000056579	Tug1	0.071	0.721347	2.63914	0.128722	Red
ENSMUSG00000024548	Setbp1	0.0712111	0.721347	2.01871	0.275214	Red
ENSMUSG00000033444	Specc1l	0.0712216	0.721347	2.33554	0.193783	Red
ENSMUSG00000030435	U2af2	0.0713377	0.721347	2.97242	-0.0670404	Red
ENSMUSG00000029730	Mcm7	0.0714734	0.721347	2.98074	-0.077513	Red
ENSMUSG00000044279	Crb3	0.0716027	0.721347	1.35787	-0.444506	Red
ENSMUSG00000024878	Cbwd1	0.0716107	0.721347	1.57182	0.31437	Red
ENSMUSG00000044847	Lsm11	0.071627	0.721347	1.7107	0.279926	Red
ENSMUSG00000034981	Parm1	0.0717262	0.721347	1.72281	0.323511	Red
ENSMUSG00000044308	Ubr3	0.0717793	0.721347	2.29287	0.212921	Red
ENSMUSG00000021611	Tert	0.0718055	0.721347	1.33487	-0.497459	Red
ENSMUSG00000005410	Mcm5	0.0718338	0.721347	2.90505	-0.0702379	Red
ENSMUSG00000019790	Stxbp5	0.0719055	0.721347	1.84957	0.279816	Red
ENSMUSG00000040447	Spns2	0.0719195	0.721347	1.4112	-0.481182	Red
ENSMUSG00000039990	Edrf1	0.0719951	0.721347	1.90804	0.311763	Red
ENSMUSG00000022837	Iqcb1	0.0722122	0.721347	1.85724	0.270086	Red
ENSMUSG00000020439	Smtn	0.0723664	0.721347	2.01729	0.258699	Red
ENSMUSG00000029661	Col1a2	0.0723913	0.721347	2.38534	0.160824	Red
ENSMUSG00000046798	Cldn12	0.0725001	0.721347	2.11024	0.194303	Red
ENSMUSG00000032875	Arhgef17	0.0725009	0.721347	2.42215	0.135045	Red
ENSMUSG00000019082	Slc25a22	0.0725296	0.721347	1.92636	0.23541	Red
ENSMUSG00000029376	Mthfd2l	0.0726049	0.721347	1.70893	-0.187989	Red
ENSMUSG00000060739	Nsa2	0.0726095	0.721347	2.53599	-0.120048	Red
ENSMUSG00000069769	Msi2	0.0726524	0.721347	2.66402	-0.172945	Red
ENSMUSG00000042292	Mrtfa	0.0726983	0.721347	1.95648	0.298792	Red
ENSMUSG00000071847	Apcdd1	0.0727523	0.721347	1.71909	0.451497	Red
ENSMUSG00000022136	Dnajc3	0.0728394	0.721347	2.41086	0.105185	Red
ENSMUSG00000026976	Pax8	0.0730293	0.721347	1.5056	0.485565	Red
ENSMUSG00000000530	Acvrl1	0.0730505	0.721347	1.45231	0.444736	Red
ENSMUSG00000024712	Rfk	0.0730797	0.721347	2.05086	-0.287669	Red
ENSMUSG00000082998	Gm11221	0.0730976	0.721347	1.38138	-0.258667	Red
ENSMUSG00000033788	Dysf	0.0731016	0.721347	1.69131	0.391383	Red
ENSMUSG00000039824	Myl6b	0.073155	0.721347	1.26161	0.488437	Red
ENSMUSG00000027966	Col11a1	0.0732391	0.721347	1.70063	0.209427	Red
ENSMUSG00000031109	Enox2	0.0732808	0.721347	1.35005	-0.488146	Red
ENSMUSG00000025006	Sorbs1	0.0732892	0.721347	1.62156	0.419212	Red
ENSMUSG00000025077	Dclre1a	0.0733122	0.721347	1.55519	0.350325	Red
ENSMUSG00000022614	Lmf2	0.0733468	0.721347	2.01963	0.274399	Red
ENSMUSG00000021540	Smad5	0.0736672	0.721347	2.34013	0.151025	Red
ENSMUSG00000036636	Clcn7	0.0737066	0.721347	1.78835	0.313196	Red
ENSMUSG00000042156	Dzip1	0.0737344	0.721347	1.8433	0.295713	Red
ENSMUSG00000032217	Rnf111	0.0737384	0.721347	2.11278	0.210175	Red
ENSMUSG00000028521	Slc35d1	0.0737982	0.721347	1.71827	-0.247117	Red
ENSMUSG00000104699	Rps4x-ps	0.0739339	0.721347	1.77637	-0.509034	Red
ENSMUSG00000005470	Asf1b	0.0741912	0.721347	1.88885	0.265355	Red
ENSMUSG00000067547	Gm7666	0.0741936	0.721347	1.54414	-0.335287	Red
ENSMUSG00000029108	Pcdh7	0.0743218	0.721347	1.97697	0.212273	Red
ENSMUSG00000047909	Ankrd16	0.0744386	0.721347	1.77032	0.383645	Red
ENSMUSG00000026121	Sema4c	0.0744394	0.721347	2.17925	0.188487	Red
ENSMUSG00000033031	Cip2a	0.0745178	0.721347	2.37409	-0.17801	Red
ENSMUSG00000022151	Ttc33	0.074591	0.721347	1.54652	0.426787	Red
ENSMUSG00000029815	Malsu1	0.0748951	0.721347	1.40047	-0.435957	Red
ENSMUSG00000046058	Eid2	0.0749012	0.721347	1.46561	-0.245004	Red
ENSMUSG00000030527	Crtc3	0.0749327	0.721347	1.41335	-0.353449	Red
ENSMUSG00000063800	Prpf38a	0.0749438	0.721347	2.20813	-0.188054	Red
ENSMUSG00000034936	Arl4d	0.075231	0.721347	1.43037	-0.410978	Red
ENSMUSG00000031093	Dock11	0.0752993	0.721347	2.23867	0.183269	Red
ENSMUSG00000050966	Lin28a	0.075341	0.721347	3.28357	-0.0635308	Red
ENSMUSG00000020183	Cpm	0.075488	0.721347	2.29913	0.142414	Red
ENSMUSG00000004565	Pnpla6	0.0756903	0.721347	1.85141	0.260282	Red
ENSMUSG00000055322	Tns1	0.0756921	0.721347	1.76034	0.469894	Red
ENSMUSG00000031565	Fgfr1	0.0756975	0.721347	2.69513	0.0962517	Red
ENSMUSG00000031740	Mmp2	0.0757281	0.721347	2.35939	0.151672	Red
ENSMUSG00000027324	Rpusd2	0.0758659	0.721347	1.82354	-0.406547	Red
ENSMUSG00000031934	Panx1	0.0759543	0.721347	1.72205	0.268099	Red
ENSMUSG00000031483	Erlin2	0.0759766	0.721347	2.21573	0.197999	Red
ENSMUSG00000032411	Tfdp2	0.0760332	0.721347	2.20037	0.22132	Red
ENSMUSG00000034201	Gas2l1	0.0760667	0.721347	1.81353	-0.198032	Red
ENSMUSG00000025510	Cd151	0.0760959	0.721347	2.14747	0.248174	Red
ENSMUSG00000035152	Ap2b1	0.0762357	0.721347	2.72016	0.101509	Red
ENSMUSG00000035469	Rcbtb1	0.0763511	0.721347	2.42201	0.168886	Red
ENSMUSG00000056216	Cebpg	0.0764621	0.721347	2.12018	0.157762	Red
ENSMUSG00000041203	Trir	0.0764971	0.721347	2.38108	-0.0553538	Red
ENSMUSG00000033055	Ankrd54	0.0765838	0.721347	1.73484	-0.271917	Red
ENSMUSG00000037234	Hook3	0.0766151	0.721347	2.26746	0.16831	Red
ENSMUSG00000060206	Zfp462	0.0767238	0.721347	2.58101	0.143674	Red
ENSMUSG00000024194	Cuta	0.0767626	0.721347	1.90828	-0.252533	Red
ENSMUSG00000047557	Lxn	0.0768188	0.721347	1.43724	0.308236	Red
ENSMUSG00000045382	Cxcr4	0.076822	0.721347	1.93897	0.238902	Red
ENSMUSG00000039987	Phtf2	0.0770063	0.721347	1.82323	0.341153	Red
ENSMUSG00000011960	Ccnt1	0.0770383	0.721347	2.43106	-0.160003	Red
ENSMUSG00000020695	Mrc2	0.0770695	0.721347	2.41523	0.147478	Red
ENSMUSG00000099998	Gm6501	0.0772599	0.721347	1.37875	-0.077118	Red
ENSMUSG00000059159	Gm8129	0.0773349	0.721347	1.79438	0.155419	Red
ENSMUSG00000040390	Map3k10	0.0773478	0.721347	1.79475	-0.193665	Red
ENSMUSG00000032018	Sc5d	0.0773739	0.721347	1.69101	-0.323941	Red
ENSMUSG00000037003	Tns2	0.0774322	0.721347	1.71324	0.295571	Red
ENSMUSG00000027091	Zc3h15	0.0775138	0.721347	2.62762	-0.127198	Red
ENSMUSG00000027478	Dnmt3b	0.0775941	0.721347	2.62418	-0.0909142	Red
ENSMUSG00000054716	Zfp771	0.0776041	0.721347	1.5866	0.113121	Red
ENSMUSG00000031207	Msn	0.0776885	0.721347	2.69424	0.123092	Red
ENSMUSG00000035181	Heatr5a	0.0777522	0.721347	2.25577	0.23551	Red
ENSMUSG00000006527	Sfmbt1	0.0777978	0.721347	1.87584	-0.305358	Red
ENSMUSG00000055874	Foxi3	0.0781936	0.721347	1.4677	0.546923	Red
ENSMUSG00000021460	Auh	0.0783085	0.721347	1.48939	0.475778	Red
ENSMUSG00000042198	Chchd7	0.0783274	0.721347	1.66439	-0.212065	Red
ENSMUSG00000003269	Cyth2	0.0784302	0.721347	2.16075	0.276548	Red
ENSMUSG00000036112	Metap2	0.078455	0.721347	2.80517	-0.141026	Red
ENSMUSG00000039879	Heca	0.0785132	0.721347	1.50312	0.289174	Red
ENSMUSG00000038872	Zfhx3	0.0785337	0.721347	2.20455	0.188653	Red
ENSMUSG00000005871	Apc	0.0785348	0.721347	2.57699	0.148915	Red
ENSMUSG00000066036	Ubr4	0.0785774	0.721347	2.8149	0.107292	Red
ENSMUSG00000037071	Scd1	0.0787838	0.721347	1.78177	-0.174001	Red
ENSMUSG00000034850	Tmem127	0.0788208	0.721347	2.08179	0.290945	Red
ENSMUSG00000038240	Pdss2	0.0789235	0.721347	1.3403	-0.598707	Red
ENSMUSG00000042961	Egflam	0.0790919	0.721347	1.50954	0.343474	Red
ENSMUSG00000027806	Tsc22d2	0.0792389	0.721347	2.11094	-0.139511	Red
ENSMUSG00000020460	Rps27a	0.0794163	0.721347	2.87102	-0.00821859	Red
ENSMUSG00000020988	L2hgdh	0.0795415	0.721347	1.65387	0.428646	Red
ENSMUSG00000025487	Psmd13	0.0796652	0.721347	2.3812	-0.17389	Red
ENSMUSG00000026014	Raph1	0.0801344	0.721347	2.27167	-0.20245	Red
ENSMUSG00000036880	Acaa2	0.0802052	0.721347	1.55722	-0.378208	Red
ENSMUSG00000000296	Tpd52l1	0.0803022	0.721347	1.31195	0.396905	Red
ENSMUSG00000073176	Zfp449	0.0803023	0.721347	1.51135	0.402947	Red
ENSMUSG00000003153	Slc2a3	0.080338	0.721347	3.43023	-0.0288811	Red
ENSMUSG00000038582	Pptc7	0.0804074	0.721347	1.71208	-0.258655	Red
ENSMUSG00000053470	Kdm3a	0.0804796	0.721347	2.41042	0.144618	Red
ENSMUSG00000038718	Pbx3	0.0805967	0.721347	2.20838	0.185024	Red
ENSMUSG00000029482	Aacs	0.0805979	0.721347	1.51129	0.488614	Red
ENSMUSG00000024833	Pola2	0.0806315	0.721347	2.27382	-0.169032	Red
ENSMUSG00000024205	Rpl36-ps2	0.0807281	0.721347	1.72644	-0.450741	Red
ENSMUSG00000027163	Commd9	0.0807776	0.721347	1.54687	0.436276	Red
ENSMUSG00000023988	Bysl	0.0808115	0.721347	2.25555	-0.153325	Red
ENSMUSG00000041740	Rnf10	0.0809148	0.721347	2.84676	-0.0372619	Red
ENSMUSG00000044894	Uqcrq	0.0809962	0.721347	1.94149	0.17528	Red
ENSMUSG00000021009	Ptpn21	0.0810429	0.721347	1.6658	0.258791	Red
ENSMUSG00000058325	Dock1	0.0811744	0.721347	2.33694	0.18766	Red
ENSMUSG00000020956	Dtd2	0.0811846	0.721347	1.37969	-0.429447	Red
ENSMUSG00000043987	Cep164	0.0812034	0.721347	2.23759	-0.210637	Red
ENSMUSG00000015092	Edf1	0.0812977	0.721347	2.29181	-0.159908	Red
ENSMUSG00000050503	Fbxl22	0.0813431	0.721347	1.41956	-0.280624	Red
ENSMUSG00000041187	Prkd2	0.0814457	0.721347	1.62984	0.224897	Red
ENSMUSG00000043391	2510009E07Rik	0.0815683	0.721347	1.39803	-0.542668	Red
ENSMUSG00000030168	Adipor2	0.081585	0.721347	2.32426	-0.172784	Red
ENSMUSG00000063804	Lin28b	0.0816101	0.721347	2.53182	0.184821	Red
ENSMUSG00000018906	P4ha2	0.081712	0.721347	1.90381	0.273529	Red
ENSMUSG00000025872	Thoc3	0.0817548	0.721347	2.39964	-0.16392	Red
ENSMUSG00000026878	Rab14	0.0817974	0.721347	2.53228	-0.151704	Red
ENSMUSG00000035293	G2e3	0.0818199	0.721347	2.25216	0.169884	Red
ENSMUSG00000049751	Rpl36al	0.0818904	0.721347	2.33129	-0.194221	Red
ENSMUSG00000049907	Rasl11b	0.0819943	0.721347	1.57272	-0.383702	Red
ENSMUSG00000032010	Usp2	0.0820607	0.721347	1.59303	-0.351812	Red
ENSMUSG00000022185	Acin1	0.0822167	0.721347	2.92937	0.097035	Red
ENSMUSG00000029428	Stx2	0.08226	0.721347	1.46055	0.343103	Red
ENSMUSG00000016494	Cd34	0.0822703	0.721347	1.62548	0.318878	Red
ENSMUSG00000038047	Haus6	0.0822883	0.721347	2.22643	0.196333	Red
ENSMUSG00000030470	Csrp3	0.082416	0.721347	1.34726	-0.362671	Red
ENSMUSG00000087166	L1td1	0.0824167	0.721347	1.30513	-0.479855	Red
ENSMUSG00000061048	Cdh3	0.0824662	0.721347	2.14577	0.165214	Red
ENSMUSG00000034290	Nek9	0.0825348	0.721347	2.4556	0.173659	Red
ENSMUSG00000032384	Csnk1g1	0.0825426	0.721347	2.06978	0.233294	Red
ENSMUSG00000031609	Sap30	0.0825564	0.721347	2.00694	-0.142775	Red
ENSMUSG00000040725	Hnrnpul1	0.0826745	0.721347	2.89674	-0.0753352	Red
ENSMUSG00000031812	Map1lc3b	0.0827301	0.721347	2.09746	0.180452	Red
ENSMUSG00000027835	Pdcd10	0.0828277	0.721347	1.74199	-0.316844	Red
ENSMUSG00000029538	Srsf9	0.0830344	0.721347	2.3759	-0.160809	Red
ENSMUSG00000071655	Ubxn1	0.0830896	0.721347	2.45846	-0.153674	Red
ENSMUSG00000015133	Lrrk1	0.0831745	0.721347	1.55389	0.311796	Red
ENSMUSG00000028848	Gpn2	0.0832145	0.721347	1.61617	-0.160367	Red
ENSMUSG00000024327	Slc39a7	0.0834924	0.721347	1.35823	-0.318265	Red
ENSMUSG00000027239	Mdk	0.0835025	0.721347	3.28935	-0.0373072	Red
ENSMUSG00000067608	Pcna-ps2	0.0835079	0.721347	1.46384	-0.351981	Red
ENSMUSG00000071856	Mcc	0.0838315	0.721347	1.87959	0.288347	Red
ENSMUSG00000042790	Rnf214	0.0840815	0.721347	1.93571	0.318821	Red
ENSMUSG00000059751	Rps3a3	0.0841809	0.721347	1.92799	-0.358198	Red
ENSMUSG00000037827	Gm5884	0.0845771	0.721347	1.39373	0.536144	Red
ENSMUSG00000067924	Rtl8b	0.0847993	0.721347	1.35312	-0.555308	Red
ENSMUSG00000031706	Rfx1	0.0849666	0.721347	1.89639	0.256965	Red
ENSMUSG00000022774	Ncbp2	0.0852487	0.721347	2.41167	0.170265	Red
ENSMUSG00000022656	Nectin3	0.0854921	0.721347	2.18106	0.185698	Red
ENSMUSG00000039756	Dnttip2	0.0856176	0.721347	2.4169	-0.110262	Red
ENSMUSG00000026821	Ralgds	0.0857028	0.721347	1.8671	0.352704	Red
ENSMUSG00000001802	Lrp3	0.0857195	0.721347	2.11536	-0.208447	Red
ENSMUSG00000053702	Nebl	0.0857397	0.721347	2.36205	-0.157611	Red
ENSMUSG00000026494	Kif26b	0.0858193	0.721347	1.84215	-0.288121	Red
ENSMUSG00000037325	Bbs7	0.0858981	0.721347	1.47648	-0.457956	Red
ENSMUSG00000045639	Zfp629	0.0860601	0.721347	2.28222	0.199278	Red
ENSMUSG00000033799	Tasor2	0.0861629	0.721347	2.48204	0.183426	Red
ENSMUSG00000041684	Bivm	0.0863705	0.721347	1.84087	0.282477	Red
ENSMUSG00000041747	Utp15	0.0865083	0.721347	2.18109	-0.192188	Red
ENSMUSG00000032398	Snapc5	0.0865128	0.721347	1.3752	-0.378565	Red
ENSMUSG00000068329	Htra2	0.0865775	0.721347	1.71871	-0.309393	Red
ENSMUSG00000028223	Decr1	0.0866132	0.721347	1.82191	0.286471	Red
ENSMUSG00000090935	Synj2bp	0.0866718	0.721347	1.93025	0.236279	Red
ENSMUSG00000054057	A930004D18Rik	0.0867221	0.721347	1.39139	0.313075	Red
ENSMUSG00000019948	Actr6	0.086735	0.721347	1.45017	0.502037	Red
ENSMUSG00000107383	Gm4366	0.0868495	0.721347	2.61833	-0.23387	Red
ENSMUSG00000030323	Ift122	0.0871662	0.721347	1.92264	0.298284	Red
ENSMUSG00000105558	Gm5855	0.0872614	0.721347	1.45603	-0.386558	Red
ENSMUSG00000017677	Wsb1	0.0872962	0.721347	2.39181	-0.159288	Red
ENSMUSG00000026020	Nop58	0.0874592	0.721347	2.77913	-0.0790636	Red
ENSMUSG00000024104	Washc2	0.0876181	0.721347	2.24796	0.164104	Red
ENSMUSG00000045672	Col27a1	0.0880045	0.721347	1.67548	0.248044	Red
ENSMUSG00000015597	Zfp318	0.088306	0.721347	2.18654	0.193177	Red
ENSMUSG00000025860	Xiap	0.0885374	0.721347	2.31219	0.111718	Red
ENSMUSG00000032262	Elovl4	0.0885791	0.721347	1.57599	-0.412674	Red
ENSMUSG00000003814	Calr	0.0885881	0.721347	3.33395	0.0176445	Red
ENSMUSG00000018983	E2f2	0.0887175	0.721347	1.41264	-0.405202	Red
ENSMUSG00000058927	Gm10053	0.0887311	0.721347	1.63474	-0.38704	Red
ENSMUSG00000021368	Tbc1d7	0.0888004	0.721347	1.46614	0.251365	Red
ENSMUSG00000022476	Polr3h	0.088831	0.721347	1.69249	-0.282627	Red
ENSMUSG00000025809	Itgb1	0.0888522	0.721347	2.86802	0.0865139	Red
ENSMUSG00000032741	Tpcn1	0.0889058	0.721347	2.34035	0.138389	Red
ENSMUSG00000043323	Fbrsl1	0.0889289	0.721347	2.10742	-0.1844	Red
ENSMUSG00000007603	Dus3l	0.0889435	0.721347	1.96158	-0.230623	Red
ENSMUSG00000001157	Gmcl1	0.0889555	0.721347	1.83699	0.192292	Red
ENSMUSG00000053460	Ggcx	0.0890317	0.721347	1.64102	0.240646	Red
ENSMUSG00000032966	Fkbp1a	0.0892095	0.721347	2.95109	-0.047958	Red
ENSMUSG00000042104	Uggt2	0.0892135	0.721347	1.65295	0.371269	Red
ENSMUSG00000037815	Ctnna1	0.0893628	0.721347	2.96327	0.0805214	Red
ENSMUSG00000037876	Jmjd1c	0.0895459	0.721347	2.34836	0.130049	Red
ENSMUSG00000035493	Tgfbi	0.0895597	0.721347	1.40612	0.452913	Red
ENSMUSG00000029705	Cux1	0.0895856	0.721347	2.29758	0.198222	Red
ENSMUSG00000024581	Napg	0.0896532	0.721347	1.75658	-0.26513	Red
ENSMUSG00000020952	Scfd1	0.0897534	0.721347	1.94864	0.26888	Red
ENSMUSG00000029090	Adgra3	0.0897712	0.721347	2.57817	-0.133865	Red
ENSMUSG00000024236	Svil	0.0898311	0.721347	2.22614	0.21382	Red
ENSMUSG00000055320	Tead1	0.0898856	0.721347	2.82169	0.0976113	Red
ENSMUSG00000029510	Gpc2	0.090024	0.721347	1.27901	0.565141	Red
ENSMUSG00000068130	Zfp442	0.0900774	0.721347	1.29202	0.390416	Red
ENSMUSG00000027087	Itgav	0.0901651	0.721347	1.95635	0.227637	Red
ENSMUSG00000028557	Rnf11	0.0906593	0.721347	1.69077	0.208391	Red
ENSMUSG00000038605	Samd10	0.0907835	0.721347	1.32968	-0.524055	Red
ENSMUSG00000010025	Aldh3a2	0.0908715	0.721347	1.65609	-0.232006	Red
ENSMUSG00000072875	Gpr27	0.0912064	0.721347	1.37991	-0.468821	Red
ENSMUSG00000037935	Smarce1	0.0912417	0.721347	2.86992	-0.0813859	Red
ENSMUSG00000073640	Rpl27-ps3	0.0914623	0.721347	1.58941	-0.554953	Red
ENSMUSG00000059273	Zc3h4	0.0915157	0.721347	2.5406	0.124804	Red
ENSMUSG00000025492	Ifitm3	0.0915671	0.721347	1.48035	0.337378	Red
ENSMUSG00000026620	Mark1	0.0915856	0.721347	1.70805	0.294547	Red
ENSMUSG00000024991	Eif3a	0.0917611	0.721347	3.32721	0.0602976	Red
ENSMUSG00000004044	Cavin1	0.0918522	0.721347	1.71189	0.304199	Red
ENSMUSG00000040624	Plekhg1	0.0918896	0.721347	1.83436	0.318167	Red
ENSMUSG00000043909	Trp53bp1	0.0919274	0.721347	2.57091	0.136657	Red
ENSMUSG00000029447	Cct6a	0.0919992	0.721347	3.06318	-0.0582868	Red
ENSMUSG00000026456	Cyb5r1	0.0922678	0.721347	1.9446	-0.211452	Red
ENSMUSG00000051695	Pcbp1	0.0924435	0.721347	3.03559	-0.00823325	Red
ENSMUSG00000068284	Usf3	0.0924748	0.721347	2.08873	0.255036	Red
ENSMUSG00000020485	Supt4a	0.0926627	0.721347	1.83261	-0.294557	Red
ENSMUSG00000005836	Gata6	0.0926932	0.721347	2.358	-0.142404	Red
ENSMUSG00000066315	Gm12918	0.0928143	0.721347	2.12414	-0.422226	Red
ENSMUSG00000020745	Pafah1b1	0.0928361	0.721347	2.65273	0.0829081	Red
ENSMUSG00000038365	Fbxo25	0.0928638	0.721347	1.4889	0.280092	Red
ENSMUSG00000032997	Chpf	0.0929296	0.721347	2.0512	-0.194429	Red
ENSMUSG00000024360	Etf1	0.0930744	0.721347	2.90485	-0.0862929	Red
ENSMUSG00000002808	Epdr1	0.0931072	0.721347	1.39267	0.266588	Red
ENSMUSG00000028455	Stoml2	0.0931093	0.721347	2.29209	-0.159498	Red
ENSMUSG00000036093	Arl5a	0.0931711	0.721347	2.34467	0.226679	Red
ENSMUSG00000047712	Ust	0.0933303	0.721347	1.3214	0.381538	Red
ENSMUSG00000028468	Rgp1	0.093393	0.721347	2.0935	0.22695	Red
ENSMUSG00000102976	Zc3h11a	0.0934376	0.721347	1.69252	-0.30844	Red
ENSMUSG00000034157	Cipc	0.0937121	0.721347	2.01477	-0.244852	Red
ENSMUSG00000045284	Dcaf12l1	0.093747	0.721347	1.46541	0.38058	Red
ENSMUSG00000023150	Ivns1abp	0.0938187	0.721347	2.95836	-0.0688831	Red
ENSMUSG00000066278	Vps37b	0.0939797	0.721347	1.74731	-0.26918	Red
ENSMUSG00000042608	Stk40	0.0940498	0.721347	2.25848	0.226357	Red
ENSMUSG00000062081	Gm6055	0.0941118	0.721347	1.33166	0.294391	Red
ENSMUSG00000070003	Ssbp4	0.0941236	0.721347	1.44905	-0.231713	Red
ENSMUSG00000053646	Plxnb1	0.0941724	0.721347	2.48418	0.123274	Red
ENSMUSG00000033502	Cdc14a	0.094298	0.721347	1.68088	0.321564	Red
ENSMUSG00000034653	Ythdc2	0.0943228	0.721347	1.70794	-0.263058	Red
ENSMUSG00000017009	Sdc4	0.0943434	0.721347	2.00315	-0.148461	Red
ENSMUSG00000024978	Gpam	0.0943824	0.721347	1.70973	0.322593	Red
ENSMUSG00000021266	Wars	0.0948891	0.721347	2.44679	-0.137697	Red
ENSMUSG00000016382	Pls3	0.094904	0.721347	2.37428	-0.146677	Red
ENSMUSG00000028949	Smarcd3	0.0950119	0.721347	1.90485	-0.318933	Red
ENSMUSG00000057530	Ece1	0.0950222	0.721347	2.61473	0.122146	Red
ENSMUSG00000043683	Fem1a	0.0950241	0.721347	1.96313	-0.182615	Red
ENSMUSG00000039182	AW209491	0.0950325	0.721347	1.56285	0.399582	Red
ENSMUSG00000028207	Asph	0.0952632	0.721347	2.34423	0.103836	Red
ENSMUSG00000037408	Cnnm4	0.0953392	0.721347	1.46895	0.131607	Red
ENSMUSG00000025912	Mybl1	0.0954058	0.721347	1.23737	0.365266	Red
ENSMUSG00000040697	Dnajc16	0.095423	0.721347	1.68921	0.246308	Red
ENSMUSG00000020888	Dvl2	0.0954405	0.721347	2.24957	0.213494	Red
ENSMUSG00000024359	Hspa9	0.0956121	0.721347	3.01006	-0.0501375	Red
ENSMUSG00000056904	Gm5620	0.0959139	0.721347	1.77924	-0.348762	Red
ENSMUSG00000070808	Bicra	0.0960062	0.721347	2.25858	-0.218156	Red
ENSMUSG00000025153	Fasn	0.0960532	0.721347	3.12215	0.072295	Red
ENSMUSG00000041075	Fzd7	0.0960622	0.721347	2.69146	0.147833	Red
ENSMUSG00000030551	Nr2f2	0.0960995	0.721347	2.45219	0.156639	Red
ENSMUSG00000036698	Ago2	0.0966312	0.721347	2.84084	0.0846755	Red
ENSMUSG00000070462	Tlnrd1	0.0966967	0.721347	2.09895	-0.0983801	Red
ENSMUSG00000042462	Dctpp1	0.0966993	0.721347	2.29912	-0.115143	Red
ENSMUSG00000067860	Zic3	0.0967057	0.721347	1.47541	-0.252987	Red
ENSMUSG00000046756	Mrps7	0.0968927	0.721347	2.08289	-0.177742	Red
ENSMUSG00000020859	Spag9	0.0969388	0.721347	2.31394	0.165291	Red
ENSMUSG00000048106	4632415L05Rik	0.0971091	0.721347	1.64529	-0.453788	Red
ENSMUSG00000068466	Gm5518	0.0971323	0.721347	2.54465	-0.233688	Red
ENSMUSG00000030058	Copg1	0.0971722	0.721347	2.59835	0.0993817	Red
ENSMUSG00000022707	Gbe1	0.0972386	0.721347	1.56085	-0.38223	Red
ENSMUSG00000079509	Zfx	0.0973676	0.721347	1.98559	0.207166	Red
ENSMUSG00000002968	Med25	0.0974221	0.721347	2.52597	-0.0811949	Red
ENSMUSG00000028926	Cdk14	0.097543	0.721347	1.98408	-0.254445	Red
ENSMUSG00000058056	Palld	0.0975588	0.721347	2.51799	0.148808	Red
ENSMUSG00000075227	Znhit2	0.0976413	0.721347	1.53265	-0.302117	Red
ENSMUSG00000043940	Wdfy3	0.0976639	0.721347	2.50687	0.147768	Red
ENSMUSG00000035021	Baz1a	0.0976917	0.721347	2.20127	-0.185051	Red
ENSMUSG00000059991	Nptx2	0.0977267	0.721347	1.3907	0.435111	Red
ENSMUSG00000040618	Pck2	0.0977831	0.721347	1.55886	0.450881	Red
ENSMUSG00000035107	Dcbld2	0.0980354	0.721347	2.35612	0.162181	Red
ENSMUSG00000004364	Cul3	0.0981225	0.721347	2.57226	0.135858	Red
ENSMUSG00000020357	Flt4	0.0981284	0.721347	2.07673	0.297558	Red
ENSMUSG00000063931	Pepd	0.0982583	0.721347	1.92563	-0.290833	Red
ENSMUSG00000029407	Uso1	0.0982805	0.721347	2.32431	0.176919	Red
ENSMUSG00000058669	Nkx2-9	0.0983247	0.721347	1.40071	-0.816647	Red
ENSMUSG00000053411	Cbx7	0.0983282	0.721347	1.37695	-0.544992	Red
ENSMUSG00000035275	Raver2	0.0983909	0.721347	1.51539	-0.414362	Red
ENSMUSG00000028882	Ppp1r8	0.0985137	0.721347	2.37063	-0.170772	Red
ENSMUSG00000062456	Rpl9-ps6	0.098803	0.721347	2.31194	-0.244839	Red
ENSMUSG00000020893	Per1	0.09886	0.721347	1.85244	0.145907	Red
ENSMUSG00000020589	Fam49a	0.0990127	0.721347	1.69215	-0.255177	Red
ENSMUSG00000025260	Hsd17b10	0.0991584	0.721347	2.19255	-0.147547	Red
ENSMUSG00000022451	Twf1	0.0993962	0.721347	2.06318	-0.175458	Red
ENSMUSG00000031990	Jam3	0.0995498	0.721347	2.1234	0.181467	Red
ENSMUSG00000063663	Brwd3	0.099641	0.721347	2.36712	0.093259	Red
ENSMUSG00000040658	Dnph1	0.0996903	0.721347	1.63919	-0.325372	Red
ENSMUSG00000057363	Uxs1	0.0997539	0.721347	1.93022	0.24814	Red
ENSMUSG00000030795	Fus	0.0997621	0.721347	3.19737	0.0292038	Red
ENSMUSG00000020346	Mgat1	0.0998466	0.721347	1.79654	0.28012	Red
ENSMUSG00000022325	Pop1	0.0998521	0.721347	2.10264	-0.158426	Red
ENSMUSG00000041859	Mcm3	0.0999107	0.721347	2.86809	-0.0852789	Red
ENSMUSG00000039376	Synpo2l	0.100139	0.721347	1.73162	-0.300725	Red
ENSMUSG00000027618	Nfs1	0.100204	0.721347	1.52483	-0.292254	Red
ENSMUSG00000022680	Pdxdc1	0.100387	0.721347	2.21855	0.168913	Red
ENSMUSG00000033721	Vav3	0.100429	0.721347	1.35546	0.505146	Red
ENSMUSG00000021279	Cdc42bpb	0.100535	0.721347	2.4998	0.139962	Red
ENSMUSG00000010392	Gosr1	0.100625	0.721347	1.77937	0.302674	Red
ENSMUSG00000036461	Elf1	0.100688	0.721347	1.47966	0.350737	Red
ENSMUSG00000026749	Nek6	0.100891	0.721347	1.83628	0.268113	Red
ENSMUSG00000027111	Itga6	0.100915	0.721347	2.42713	0.142407	Red
ENSMUSG00000036968	Cnpy4	0.100975	0.721347	1.92128	0.174736	Red
ENSMUSG00000045193	Cirbp	0.101037	0.721347	1.77435	0.18175	Red
ENSMUSG00000030101	Sumf1	0.101048	0.721347	1.50565	-0.429033	Red
ENSMUSG00000002308	Cd320	0.101069	0.721347	1.78323	-0.315654	Red
ENSMUSG00000026147	Col9a1	0.101084	0.721347	1.4983	0.293087	Red
ENSMUSG00000021585	Cast	0.101161	0.721347	1.67382	0.324018	Red
ENSMUSG00000065954	Tacc1	0.101244	0.721347	2.07006	-0.26004	Red
ENSMUSG00000021190	Lgmn	0.101261	0.721347	2.08865	-0.279345	Red
ENSMUSG00000061859	Patj	0.101365	0.721347	1.97287	0.192863	Red
ENSMUSG00000051427	Ccdc157	0.101573	0.721347	1.3397	0.307163	Red
ENSMUSG00000025508	Rplp2	0.101674	0.721347	3.01119	-0.112975	Red
ENSMUSG00000026858	Miga2	0.101697	0.721347	1.77547	0.236699	Red
ENSMUSG00000030929	Eri2	0.10176	0.721347	1.64719	0.262354	Red
ENSMUSG00000028809	Srrm1	0.10186	0.721347	2.94069	0.0658322	Red
ENSMUSG00000018921	Pelp1	0.102137	0.721347	2.46323	0.14667	Red
ENSMUSG00000020211	Sf3a2	0.102143	0.721347	2.55406	-0.108233	Red
ENSMUSG00000033590	Myo5c	0.102244	0.721347	1.40124	0.32213	Red
ENSMUSG00000031024	St5	0.102287	0.721347	1.85194	0.254693	Red
ENSMUSG00000040325	Dcaf1	0.102383	0.721347	2.42377	-0.217748	Red
ENSMUSG00000040195	Nemp1	0.102417	0.721347	1.88421	0.21281	Red
ENSMUSG00000014873	Surf2	0.102497	0.721347	1.86787	-0.280814	Red
ENSMUSG00000031930	Wwp2	0.102541	0.721347	2.13979	0.270534	Red
ENSMUSG00000002058	Unc119	0.102579	0.721347	1.84734	-0.230945	Red
ENSMUSG00000005846	Rsl1d1	0.102605	0.721347	2.72651	-0.115753	Red
ENSMUSG00000020283	Pex13	0.10261	0.721347	1.73714	0.329888	Red
ENSMUSG00000041417	Pik3r1	0.102615	0.721347	1.8954	0.249999	Red
ENSMUSG00000051367	Six1	0.102898	0.721347	2.09539	0.193086	Red
ENSMUSG00000040723	Rcsd1	0.102946	0.721347	2.30846	-0.143492	Red
ENSMUSG00000026554	Dcaf8	0.10296	0.721347	2.45865	0.120503	Red
ENSMUSG00000081752	Sms-ps	0.103026	0.721347	2.07855	-0.218495	Red
ENSMUSG00000031386	Hcfc1	0.103053	0.721347	3.06181	-0.0537204	Red
ENSMUSG00000033773	Rpap2	0.103095	0.721347	1.63337	0.467711	Red
ENSMUSG00000020642	Rnf144a	0.1031	0.721347	2.22753	0.201993	Red
ENSMUSG00000032289	Thsd4	0.103131	0.721347	2.31734	-0.185013	Red
ENSMUSG00000092086	Gm6793	0.103148	0.721347	2.50239	0.103001	Red
ENSMUSG00000040940	Arhgef1	0.103223	0.721347	2.15261	0.175317	Red
ENSMUSG00000018845	Unc45b	0.103327	0.721347	2.14419	-0.112665	Red
ENSMUSG00000024911	Fibp	0.10336	0.721347	1.70197	0.291849	Red
ENSMUSG00000016503	Gtf3a	0.103554	0.721347	1.61544	-0.28732	Red
ENSMUSG00000028719	Cmpk1	0.103594	0.721347	2.08652	-0.239124	Red
ENSMUSG00000024580	Grpel2	0.103803	0.721347	1.76251	-0.234527	Red
ENSMUSG00000079654	Prrt4	0.103843	0.721347	1.50102	0.269862	Red
ENSMUSG00000003721	Insig2	0.10388	0.721347	1.52543	0.481636	Red
ENSMUSG00000041779	Tram2	0.10398	0.721347	1.91915	0.20674	Red
ENSMUSG00000063694	Cycs	0.104	0.721347	2.26723	-0.185679	Red
ENSMUSG00000014329	Bicc1	0.10409	0.721347	1.88737	0.233482	Red
ENSMUSG00000020303	Stc2	0.104135	0.721347	1.78867	0.194865	Red
ENSMUSG00000042590	Ipo11	0.104306	0.721347	2.42406	-0.157663	Red
ENSMUSG00000028195	Ccn1	0.104376	0.721347	1.80348	0.216228	Red
ENSMUSG00000041702	Btbd7	0.104381	0.721347	2.13385	0.202081	Red
ENSMUSG00000061665	Cd2ap	0.104464	0.721347	2.561	0.121662	Red
ENSMUSG00000020220	Vps13d	0.104489	0.721347	1.83766	0.239325	Red
ENSMUSG00000002881	Nab1	0.104534	0.721347	1.76033	0.168909	Red
ENSMUSG00000013150	Gfod2	0.104844	0.721347	1.69475	0.376822	Red
ENSMUSG00000025217	Btrc	0.104895	0.721347	1.89421	0.308161	Red
ENSMUSG00000015647	Lama5	0.105013	0.721347	2.59311	0.11204	Red
ENSMUSG00000021022	Ppp2r3c	0.105257	0.721347	1.61181	-0.304872	Red
ENSMUSG00000021364	Elovl2	0.105371	0.721347	1.84399	-0.231424	Red
ENSMUSG00000070284	Gmppb	0.105637	0.721347	1.4438	0.355885	Red
ENSMUSG00000046861	Hectd3	0.105661	0.721347	1.53064	0.300066	Red
ENSMUSG00000040687	Madd	0.105729	0.721347	1.53422	-0.418636	Red
ENSMUSG00000031099	Smarca1	0.105782	0.721347	2.11698	0.193248	Red
ENSMUSG00000030352	Tspan9	0.10622	0.721347	2.36671	0.170266	Red
ENSMUSG00000006589	Aprt	0.106243	0.721347	2.33875	-0.12375	Red
ENSMUSG00000031490	Eif4ebp1	0.106332	0.721347	2.25748	-0.114287	Red
ENSMUSG00000054387	Mdm4	0.106393	0.721347	2.39491	0.143364	Red
ENSMUSG00000001870	Ltbp1	0.106491	0.721347	2.04071	0.135599	Red
ENSMUSG00000038991	Txndc5	0.106554	0.721347	2.82271	0.106532	Red
ENSMUSG00000102752	Gm7694	0.106607	0.721347	1.43507	-0.462945	Red
ENSMUSG00000041264	Uspl1	0.106722	0.721347	2.25674	-0.226627	Red
ENSMUSG00000046402	Rbp1	0.10687	0.721347	2.0278	0.236352	Red
ENSMUSG00000040713	Creg1	0.106981	0.721347	1.62642	0.311652	Red
ENSMUSG00000007041	Clic1	0.107172	0.721347	2.2271	0.179289	Red
ENSMUSG00000070780	Rbm47	0.107184	0.721347	1.34699	-0.636465	Red
ENSMUSG00000008206	Cers4	0.107198	0.721347	1.38236	0.399644	Red
ENSMUSG00000022464	Slc38a4	0.107236	0.721347	2.49485	0.152895	Red
ENSMUSG00000045962	Wnk1	0.107293	0.721347	2.94839	0.087264	Red
ENSMUSG00000055675	Kbtbd11	0.107737	0.721347	1.79566	-0.354694	Red
ENSMUSG00000040620	Dhx33	0.107777	0.721347	2.31102	0.143629	Red
ENSMUSG00000020886	Dlg4	0.107793	0.721347	1.94941	0.207999	Red
ENSMUSG00000031074	Fgf3	0.107853	0.721347	1.28144	0.712768	Red
ENSMUSG00000073678	Pgap1	0.107897	0.721347	1.78982	0.260607	Red
ENSMUSG00000018846	Pank3	0.107912	0.721347	2.0689	0.170387	Red
ENSMUSG00000035828	Pim3	0.108071	0.721347	2.00634	-0.218935	Red
ENSMUSG00000018446	C1qbp	0.108186	0.721347	2.55883	-0.046654	Red
ENSMUSG00000033170	Card10	0.108202	0.721347	1.66656	-0.355024	Red
ENSMUSG00000027907	S100a11	0.108291	0.721347	1.66981	0.361052	Red
ENSMUSG00000000278	Scpep1	0.10831	0.721347	1.92103	-0.284997	Red
ENSMUSG00000093798	Gm8355	0.108447	0.721347	1.90006	-0.418592	Red
ENSMUSG00000031776	Arl2bp	0.108641	0.721347	2.26098	-0.139715	Red
ENSMUSG00000006335	Tfpt	0.108689	0.721347	1.55255	-0.31299	Red
ENSMUSG00000001783	Rtcb	0.108696	0.721347	2.58998	0.154427	Red
ENSMUSG00000031523	Dlc1	0.108932	0.721347	2.41048	0.171587	Red
ENSMUSG00000022390	Zc3h7b	0.108938	0.721347	2.77684	0.10049	Red
ENSMUSG00000021258	Ccnk	0.109012	0.721347	2.30555	0.174951	Red
ENSMUSG00000042942	Greb1l	0.10908	0.721347	2.67628	0.123551	Red
ENSMUSG00000021278	Amn	0.109124	0.721347	1.16938	-0.738925	Red
ENSMUSG00000039148	Sart1	0.10913	0.721347	2.54995	-0.128747	Red
ENSMUSG00000020230	Prmt2	0.109146	0.721347	1.79171	0.254796	Red
ENSMUSG00000031924	Cyb5b	0.109201	0.721347	2.5519	-0.141091	Red
ENSMUSG00000041895	Wipi1	0.109643	0.721347	1.66566	0.200343	Red
ENSMUSG00000058396	Gpr182	0.109759	0.721347	1.33952	0.558589	Red
ENSMUSG00000025854	Fam20c	0.109826	0.721347	1.27742	-0.539312	Red
ENSMUSG00000002455	Prpf6	0.109832	0.721347	2.40849	-0.127143	Red
ENSMUSG00000078495	Zfp984	0.109926	0.721347	1.58517	-0.280287	Red
ENSMUSG00000055629	B4galnt4	0.109959	0.721347	2.13776	0.17958	Red
ENSMUSG00000038010	Ccdc138	0.110095	0.721347	1.37274	0.489596	Red
ENSMUSG00000046962	Zbtb21	0.110117	0.721347	1.7853	0.251809	Red
ENSMUSG00000007892	Rplp1	0.110132	0.721347	3.24808	-0.0580644	Red
ENSMUSG00000003779	Kif20a	0.110168	0.721347	2.62508	0.144443	Red
ENSMUSG00000076435	Acsf2	0.11017	0.721347	1.36842	0.505468	Red
ENSMUSG00000027395	Polr1b	0.11025	0.721347	2.31355	0.190058	Red
ENSMUSG00000025203	Scd2	0.11062	0.721347	3.16591	0.0629717	Red
ENSMUSG00000031561	Tenm3	0.110628	0.721347	2.6514	0.100029	Red
ENSMUSG00000024855	Pacs1	0.110844	0.721347	2.14995	0.219414	Red
ENSMUSG00000031010	Usp9x	0.111283	0.721347	2.684	0.0540976	Red
ENSMUSG00000021965	Ska3	0.11133	0.721347	1.91485	-0.210567	Red
ENSMUSG00000036615	Rfxap	0.111343	0.721347	1.68676	-0.16012	Red
ENSMUSG00000036617	Etl4	0.11145	0.721347	2.38122	0.145651	Red
ENSMUSG00000032085	Tagln	0.111527	0.721347	2.06148	0.261791	Red
ENSMUSG00000001569	Nom1	0.111536	0.721347	2.11264	-0.24292	Red
ENSMUSG00000000142	Axin2	0.111627	0.721347	2.11225	0.267177	Red
ENSMUSG00000037376	Trmt6	0.111679	0.721347	2.22344	-0.213132	Red
ENSMUSG00000038319	Kcnh2	0.111793	0.721347	1.86237	0.248014	Red
ENSMUSG00000028847	Trappc3	0.11208	0.721347	1.75853	0.285482	Red
ENSMUSG00000022971	Ifnar2	0.112139	0.721347	1.54657	-0.522869	Red
ENSMUSG00000026248	Mrpl44	0.112168	0.721347	1.75892	-0.318431	Red
ENSMUSG00000027533	Fabp5	0.112237	0.721347	2.37652	-0.171616	Red
ENSMUSG00000036450	Hif1an	0.112255	0.721347	2.25424	0.128853	Red
ENSMUSG00000028932	Psmc2	0.112263	0.721347	2.52131	0.144508	Red
ENSMUSG00000051483	Cbr1	0.112432	0.721347	1.84081	-0.237358	Red
ENSMUSG00000057561	Eif1a	0.112451	0.721347	2.417	0.197492	Red
ENSMUSG00000018217	Pmp22	0.112528	0.721347	2.17942	0.222187	Red
ENSMUSG00000037685	Atp8a1	0.112538	0.721347	1.73938	0.265516	Red
ENSMUSG00000027253	Lrp4	0.112635	0.721347	2.18453	0.189611	Red
ENSMUSG00000028107	Tars2	0.112701	0.721347	2.09196	-0.245251	Red
ENSMUSG00000029038	Ssu72	0.112722	0.721347	1.9955	-0.191595	Red
ENSMUSG00000038193	Hand2	0.112784	0.721347	2.15166	-0.155261	Red
ENSMUSG00000057133	Chd6	0.112961	0.721347	2.38701	0.15905	Red
ENSMUSG00000002489	Tiam1	0.113059	0.721347	2.19656	0.180746	Red
ENSMUSG00000027387	Zc3h8	0.113083	0.721347	1.35896	-0.333517	Red
ENSMUSG00000102918	Pcdhgc3	0.113091	0.721347	1.82854	0.234254	Red
ENSMUSG00000036599	Chst12	0.113151	0.721347	1.52301	0.320122	Red
ENSMUSG00000033970	Rfc3	0.113161	0.721347	2.11107	-0.173808	Red
ENSMUSG00000020646	Mboat2	0.113236	0.721347	1.87653	0.186349	Red
ENSMUSG00000056394	Lig1	0.113333	0.721347	2.73658	-0.0803254	Red
ENSMUSG00000032698	Lmo2	0.113554	0.721347	1.7244	0.358202	Red
ENSMUSG00000055897	Ppp4r1l-ps	0.113574	0.721347	1.72465	-0.340652	Red
ENSMUSG00000003072	Atp5d	0.113662	0.721347	2.48468	-0.0867612	Red
ENSMUSG00000082321	Gm14253	0.113699	0.721347	1.31349	-0.638751	Red
ENSMUSG00000029189	Sel1l3	0.113771	0.721347	1.57226	0.294871	Red
ENSMUSG00000058006	Mdn1	0.113896	0.721347	2.82792	-0.0826214	Red
ENSMUSG00000020290	Xpo1	0.113902	0.721347	2.99507	0.0576383	Red
ENSMUSG00000027820	Mme	0.11392	0.721347	2.21639	0.138893	Red
ENSMUSG00000073471	Rsph3a	0.113924	0.721347	1.27249	-0.418836	Red
ENSMUSG00000084235	Gm15421	0.113974	0.721347	1.48058	-0.388477	Red
ENSMUSG00000097910	5033428I22Rik	0.114018	0.721347	1.20965	0.248233	Red
ENSMUSG00000053580	Tanc2	0.11408	0.721347	2.08304	0.171079	Red
ENSMUSG00000015627	Gata5	0.114101	0.721347	2.1992	-0.130862	Red
ENSMUSG00000051864	Tbc1d22a	0.11414	0.721347	1.64481	-0.271607	Red
ENSMUSG00000035168	Tanc1	0.114279	0.721347	2.03437	0.162557	Red
ENSMUSG00000040701	Ap1g2	0.114313	0.721347	1.46736	-0.310922	Red
ENSMUSG00000057522	Spop	0.114376	0.721347	2.31191	-0.211913	Red
ENSMUSG00000059834	Sclt1	0.114616	0.721347	1.70038	0.36675	Red
ENSMUSG00000032501	Trib1	0.114669	0.721347	1.98841	-0.192935	Red
ENSMUSG00000001440	Kpnb1	0.114848	0.721347	3.42043	-0.0196142	Red
ENSMUSG00000059482	2610301B20Rik	0.114979	0.721347	1.39411	-0.60458	Red
ENSMUSG00000025702	March8	0.115284	0.721347	1.88765	0.245447	Red
ENSMUSG00000052681	Rap1b	0.115464	0.721347	2.38237	-0.164804	Red
ENSMUSG00000010406	Mrpl52	0.115591	0.721347	1.94284	-0.232698	Red
ENSMUSG00000026277	Stk25	0.115616	0.721347	2.13509	-0.212383	Red
ENSMUSG00000027374	Mrps5	0.115756	0.721347	2.26399	-0.162123	Red
ENSMUSG00000026563	Tada1	0.115994	0.721347	1.41804	-0.317372	Red
ENSMUSG00000030045	Mrpl19	0.116272	0.721347	2.01189	-0.16158	Red
ENSMUSG00000029621	Arpc1a	0.116279	0.721347	2.17124	0.225095	Red
ENSMUSG00000037795	N4bp2	0.116333	0.721347	2.61122	0.113042	Red
ENSMUSG00000038859	Baiap2l1	0.116379	0.721347	1.84517	-0.241853	Red
ENSMUSG00000069793	Slfn9	0.116431	0.721347	1.70544	-0.322893	Red
ENSMUSG00000028519	Dab1	0.116525	0.721347	1.55402	0.339244	Red
ENSMUSG00000036606	Plxnb2	0.11654	0.721347	2.74179	0.0961733	Red
ENSMUSG00000026750	Psmb7	0.116585	0.721347	2.36938	-0.131931	Red
ENSMUSG00000057367	Birc2	0.116933	0.721347	1.71453	0.168789	Red
ENSMUSG00000029587	Zfp12	0.116948	0.721347	1.93634	0.204456	Red
ENSMUSG00000068699	Flnc	0.117027	0.721347	2.68727	0.0920397	Red
ENSMUSG00000031807	Pgls	0.117083	0.721347	1.94127	-0.129256	Red
ENSMUSG00000022752	Tomm70a	0.117216	0.721347	2.76669	-0.112517	Red
ENSMUSG00000057531	Dtnbp1	0.117262	0.721347	1.63152	0.476695	Red
ENSMUSG00000021732	Fgf10	0.117341	0.721347	1.82324	0.295238	Red
ENSMUSG00000048142	Nat8l	0.11742	0.721347	1.40415	-0.483599	Red
ENSMUSG00000028577	Plaa	0.117487	0.721347	2.4913	-0.0888492	Red
ENSMUSG00000022749	Tbc1d23	0.117664	0.721347	1.62174	0.38553	Red
ENSMUSG00000060475	Wtap	0.117697	0.721347	2.31608	0.157542	Red
ENSMUSG00000036052	Dnajb5	0.117751	0.721347	1.55402	-0.420075	Red
ENSMUSG00000031917	Nip7	0.117756	0.721347	2.16701	-0.261505	Red
ENSMUSG00000006019	Dhx34	0.117991	0.721347	1.78686	0.251449	Red
ENSMUSG00000025019	Lcor	0.118055	0.721347	1.47936	0.383786	Red
ENSMUSG00000058594	Fbh1	0.118109	0.721347	2.15192	0.199911	Red
ENSMUSG00000034463	Scara3	0.118167	0.721347	1.8093	-0.18282	Red
ENSMUSG00000056211	R3hdm1	0.118248	0.721347	2.41432	0.133423	Red
ENSMUSG00000069539	Scyl2	0.118291	0.721347	2.13761	0.186458	Red
ENSMUSG00000042350	Arel1	0.118304	0.721347	1.98564	0.237822	Red
ENSMUSG00000028466	Creb3	0.118373	0.721347	1.43518	-0.477328	Red
ENSMUSG00000032363	Adamts7	0.118419	0.721347	1.45982	0.415134	Red
ENSMUSG00000026827	Gpd2	0.118429	0.721347	2.19701	-0.190823	Red
ENSMUSG00000017817	Jph2	0.118605	0.721347	1.96513	-0.167501	Red
ENSMUSG00000050900	Gm7327	0.118646	0.721347	1.55572	-0.0733608	Red
ENSMUSG00000027524	Edn3	0.118736	0.721347	1.28129	0.404903	Red
ENSMUSG00000018286	Psmb6	0.118747	0.721347	2.64632	-0.112317	Red
ENSMUSG00000039262	Prrc2b	0.118813	0.721347	3.00643	0.0627521	Red
ENSMUSG00000029767	Calu	0.11901	0.721347	2.85787	0.0593468	Red
ENSMUSG00000040945	Rcc2	0.119118	0.721347	3.03153	-0.0358137	Red
ENSMUSG00000040824	Snrpd2	0.119149	0.721347	2.3412	0.130431	Red
ENSMUSG00000061751	Kalrn	0.119258	0.721347	2.03023	0.198711	Red
ENSMUSG00000030613	Ccdc90b	0.119454	0.721347	1.60872	-0.261063	Red
ENSMUSG00000061838	Suclg2	0.119463	0.721347	2.30206	-0.159593	Red
ENSMUSG00000036792	Mbd5	0.119497	0.721347	1.66543	0.313351	Red
ENSMUSG00000071379	Hpcal1	0.119542	0.721347	1.61735	-0.328892	Red
ENSMUSG00000034551	Hdx	0.119585	0.721347	1.50818	-0.391404	Red
ENSMUSG00000025995	Wdr75	0.119868	0.721347	2.33143	-0.164816	Red
ENSMUSG00000024063	Lbh	0.119888	0.721347	1.92939	-0.212036	Red
ENSMUSG00000050379	sept-06	0.119993	0.721347	2.15509	0.218441	Red
ENSMUSG00000060036	Rpl3	0.120098	0.721347	3.32921	-0.0611176	Red
ENSMUSG00000039100	March6	0.120236	0.721347	2.4223	0.13033	Red
ENSMUSG00000023452	Pisd	0.120242	0.721347	1.69439	-0.367153	Red
ENSMUSG00000024663	Rab3il1	0.120434	0.721347	1.6639	0.360033	Red
ENSMUSG00000042063	Zfp386	0.120494	0.721347	1.72073	0.288177	Red
ENSMUSG00000021537	Cetn3	0.120697	0.721347	2.10252	-0.175227	Red
ENSMUSG00000021918	Nek4	0.120947	0.721347	1.79332	-0.273761	Red
ENSMUSG00000020647	Ncoa1	0.120964	0.721347	1.31267	0.390671	Red
ENSMUSG00000026469	Xpr1	0.121158	0.721347	2.06449	0.210753	Red
ENSMUSG00000018548	Trim37	0.121161	0.721347	2.5007	-0.134124	Red
ENSMUSG00000032353	Tmed3	0.121179	0.721347	1.44635	-0.391341	Red
ENSMUSG00000001525	Tubb5	0.121217	0.721347	3.74188	0.025119	Red
ENSMUSG00000040540	Gm9770	0.121264	0.721347	1.42013	0.267906	Red
ENSMUSG00000033004	Mycbp2	0.121425	0.721347	2.43012	0.155362	Red
ENSMUSG00000030409	Dmpk	0.121436	0.721347	1.56508	-0.200501	Red
ENSMUSG00000014837	4931428F04Rik	0.121573	0.721347	1.40062	0.228442	Red
ENSMUSG00000027968	Larp7	0.121634	0.721347	2.43077	-0.166058	Red
ENSMUSG00000037361	Sf3b6	0.121785	0.721347	2.08447	-0.219451	Red
ENSMUSG00000034908	Sidt2	0.121893	0.721347	2.0342	0.180974	Red
ENSMUSG00000024187	Fam234a	0.121938	0.721347	1.6791	0.309693	Red
ENSMUSG00000027466	Rbck1	0.122273	0.721347	2.20965	-0.153499	Red
ENSMUSG00000053094	Tmem248	0.12246	0.721347	2.32242	-0.202198	Red
ENSMUSG00000053684	BC048403	0.122485	0.721347	1.47872	0.400514	Red
ENSMUSG00000059689	Zfp637	0.122664	0.721347	1.45318	0.384091	Red
ENSMUSG00000032431	Crtap	0.122675	0.721347	1.78144	-0.222043	Red
ENSMUSG00000036591	Arhgap21	0.122772	0.721347	2.27666	0.12807	Red
ENSMUSG00000025665	Rps6ka6	0.122933	0.721347	2.51575	0.14455	Red
ENSMUSG00000016487	Ppfibp1	0.122993	0.721347	2.36971	0.139411	Red
ENSMUSG00000021215	Net1	0.123013	0.721347	2.50742	-0.182887	Red
ENSMUSG00000046032	Snx12	0.123094	0.721347	2.18141	-0.232799	Red
ENSMUSG00000023940	Sgo1	0.123113	0.721347	2.10253	0.14757	Red
ENSMUSG00000024927	Rela	0.123353	0.721347	1.84688	0.26414	Red
ENSMUSG00000092416	Zfp141	0.123633	0.721347	1.7936	0.150429	Red
ENSMUSG00000037260	Hgsnat	0.123651	0.721347	1.77021	0.319542	Red
ENSMUSG00000049313	Sorl1	0.123858	0.721347	2.03773	0.219463	Red
ENSMUSG00000027490	E2f1	0.123864	0.721347	2.00209	-0.189546	Red
ENSMUSG00000026565	Pou2f1	0.123867	0.721347	2.30045	0.14859	Red
ENSMUSG00000070348	Ccnd1	0.123885	0.721347	2.4874	-0.103191	Red
ENSMUSG00000024277	Mapre2	0.123912	0.721347	2.4417	-0.134305	Red
ENSMUSG00000089838	Gm2962	0.124125	0.721347	1.30096	0.408365	Red
ENSMUSG00000031488	Rab11fip1	0.124133	0.721347	2.42235	0.144495	Red
ENSMUSG00000031974	Abcb10	0.124228	0.721347	1.66626	0.276203	Red
ENSMUSG00000026377	Nifk	0.124365	0.721347	2.34506	-0.141158	Red
ENSMUSG00000046351	Zfp322a	0.124376	0.721347	2.14857	0.15627	Red
ENSMUSG00000041225	Arhgap12	0.124395	0.721347	2.01427	0.201073	Red
ENSMUSG00000040929	Rfx3	0.124423	0.721347	2.09651	0.159073	Red
ENSMUSG00000027193	Api5	0.124453	0.721347	2.67519	-0.0957252	Red
ENSMUSG00000030268	Bcat1	0.124457	0.721347	2.60745	0.176657	Red
ENSMUSG00000036442	Thap11	0.124495	0.721347	2.08632	-0.134135	Red
ENSMUSG00000057751	Megf6	0.124526	0.721347	1.79665	0.23663	Red
ENSMUSG00000023495	Pcbp4	0.124635	0.721347	2.85114	-0.0435568	Red
ENSMUSG00000006728	Cdk4	0.124771	0.721347	3.12528	-0.0164548	Red
ENSMUSG00000033596	Rfwd3	0.124847	0.721347	2.49812	-0.148411	Red
ENSMUSG00000032826	Ank2	0.125003	0.721347	1.97564	0.199762	Red
ENSMUSG00000034462	Pkd2	0.125151	0.721347	2.17045	0.127434	Red
ENSMUSG00000096617	Gm5559	0.125198	0.721347	2.22982	-0.195837	Red
ENSMUSG00000002210	Smg9	0.125212	0.721347	1.72792	0.303645	Red
ENSMUSG00000055024	Ep300	0.125435	0.721347	2.65222	0.106508	Red
ENSMUSG00000020455	Trim11	0.125464	0.721347	1.74874	-0.246936	Red
ENSMUSG00000040435	Ppp1r15a	0.125619	0.721347	1.60812	0.358295	Red
ENSMUSG00000060438	Rps10-ps1	0.125682	0.721347	1.97417	-0.206757	Red
ENSMUSG00000005672	Kit	0.12581	0.721347	2.09726	0.193793	Red
ENSMUSG00000030213	Atf7ip	0.125974	0.721347	2.51701	0.119265	Red
ENSMUSG00000002250	Ppard	0.125995	0.721347	1.73427	0.353273	Red
ENSMUSG00000028035	Dnajb4	0.126008	0.721347	1.55377	0.323724	Red
ENSMUSG00000055850	Rnf181	0.126045	0.721347	2.06629	0.23617	Red
ENSMUSG00000028453	Fancg	0.126058	0.721347	1.41603	-0.423554	Red
ENSMUSG00000020483	Dynll2	0.126089	0.721347	2.57874	-0.0786696	Red
ENSMUSG00000025316	Banp	0.126114	0.721347	2.02152	0.0339052	Red
ENSMUSG00000046572	Zfp518b	0.126165	0.721347	2.34609	0.157588	Red
ENSMUSG00000056492	Adgrf5	0.126197	0.721347	1.81951	0.21724	Red
ENSMUSG00000034863	Ano8	0.126479	0.721347	1.70731	-0.307566	Red
ENSMUSG00000037570	Mcrs1	0.126677	0.721347	2.13674	-0.183884	Red
ENSMUSG00000030335	Mrpl51	0.126693	0.721347	2.07403	-0.164609	Red
ENSMUSG00000038831	Ralgps1	0.126914	0.721347	1.30236	-0.383199	Red
ENSMUSG00000038844	Kif16b	0.12692	0.721347	1.644	0.286957	Red
ENSMUSG00000024238	Zeb1	0.12705	0.721347	2.12881	0.183678	Red
ENSMUSG00000016552	Foxred2	0.127107	0.721347	1.38094	0.326038	Red
ENSMUSG00000091845	Rpl36-ps12	0.127369	0.721347	1.87333	-0.304762	Red
ENSMUSG00000020917	Acly	0.127617	0.721347	2.87073	0.0791539	Red
ENSMUSG00000035439	Haus8	0.127642	0.721347	1.73065	0.233652	Red
ENSMUSG00000041313	Slc7a1	0.128013	0.721347	1.84602	-0.247941	Red
ENSMUSG00000047153	Khnyn	0.128037	0.721347	2.04194	0.173306	Red
ENSMUSG00000008601	Rab25	0.128176	0.721347	1.35698	0.508318	Red
ENSMUSG00000022103	Gfra2	0.128331	0.721347	1.38298	0.554393	Red
ENSMUSG00000025651	Uqcrc1	0.128354	0.721347	2.48451	-0.116909	Red
ENSMUSG00000027706	Sec62	0.1284	0.721347	2.40889	0.106862	Red
ENSMUSG00000010663	Fads1	0.128414	0.721347	2.43309	0.142187	Red
ENSMUSG00000022672	Prkdc	0.128467	0.721347	1.98018	-0.272529	Red
ENSMUSG00000051910	Sox6	0.128764	0.721347	1.46142	0.276648	Red
ENSMUSG00000000340	Dbt	0.128772	0.721347	1.85463	0.212287	Red
ENSMUSG00000035781	R3hdm4	0.128924	0.721347	2.19661	0.164808	Red
ENSMUSG00000052906	Ubxn8	0.129019	0.721347	1.64813	0.355737	Red
ENSMUSG00000027506	Tpd52	0.129034	0.721347	1.68369	0.283287	Red
ENSMUSG00000024507	Hsd17b4	0.129203	0.721347	2.12942	-0.160054	Red
ENSMUSG00000025730	Rab40c	0.129224	0.721347	1.72914	0.375693	Red
ENSMUSG00000067722	BC003965	0.129269	0.721347	1.85702	-0.204154	Red
ENSMUSG00000036167	Pphln1	0.129274	0.721347	2.53093	-0.0980138	Red
ENSMUSG00000021288	Klc1	0.12931	0.721347	2.28692	-0.157613	Red
ENSMUSG00000029171	Pgm2	0.129413	0.721347	1.73259	0.255045	Red
ENSMUSG00000032932	Hspa13	0.129446	0.721347	1.9946	0.212855	Red
ENSMUSG00000032078	Zpr1	0.129488	0.721347	2.11103	-0.155642	Red
ENSMUSG00000038777	Sema6c	0.129699	0.721347	1.45079	0.393132	Red
ENSMUSG00000021338	Carmil1	0.129755	0.721347	1.9514	0.253971	Red
ENSMUSG00000025939	Ube2w	0.129945	0.721347	1.66128	0.301969	Red
ENSMUSG00000087138	Gm15545	0.130052	0.721347	1.30867	0.351285	Red
ENSMUSG00000041959	S100a10	0.130176	0.721347	1.72592	0.22377	Red
ENSMUSG00000035873	Pawr	0.130232	0.721347	2.04805	-0.122508	Red
ENSMUSG00000031781	Ciapin1	0.130571	0.721347	2.13716	0.217726	Red
ENSMUSG00000066877	Nck2	0.130583	0.721347	1.94672	-0.233523	Red
ENSMUSG00000031216	Stard8	0.130593	0.721347	2.19032	0.143589	Red
ENSMUSG00000036875	Dna2	0.13076	0.721347	2.16729	-0.126793	Red
ENSMUSG00000003382	Etv3	0.130807	0.721347	1.85767	0.157214	Red
ENSMUSG00000027828	Ssr3	0.130838	0.721347	2.99564	0.0397569	Red
ENSMUSG00000078302	Foxd1	0.130884	0.721347	1.78609	0.340727	Red
ENSMUSG00000009640	Dmap1	0.131002	0.721347	1.85051	-0.173668	Red
ENSMUSG00000075271	Ttc30a1	0.131388	0.721347	1.40607	-0.309903	Red
ENSMUSG00000021012	Zc3h14	0.131571	0.721347	2.42055	-0.132739	Red
ENSMUSG00000078941	Ak6	0.13168	0.721347	1.67315	0.199665	Red
ENSMUSG00000061833	Gm6311	0.131699	0.721347	2.15336	-0.192259	Red
ENSMUSG00000030595	Nfkbib	0.131718	0.721347	1.76508	-0.232138	Red
ENSMUSG00000019261	Map1s	0.13181	0.721347	2.17491	-0.11485	Red
ENSMUSG00000074748	Atxn7l3b	0.132103	0.721347	2.68817	0.0469566	Red
ENSMUSG00000034327	Kctd9	0.132103	0.721347	1.74919	0.111178	Red
ENSMUSG00000024072	Yipf4	0.132319	0.721347	1.54302	0.240489	Red
ENSMUSG00000024258	Polr2d	0.132426	0.721347	2.11455	-0.180096	Red
ENSMUSG00000057706	Mex3b	0.132482	0.721347	2.16118	0.197022	Red
ENSMUSG00000035671	Zswim4	0.132489	0.721347	2.12032	0.22954	Red
ENSMUSG00000001998	Ap4e1	0.132494	0.721347	1.75445	-0.261864	Red
ENSMUSG00000023908	Pkmyt1	0.132728	0.721347	1.64242	-0.250591	Red
ENSMUSG00000025858	Get4	0.132758	0.721347	2.1094	-0.157425	Red
ENSMUSG00000022849	Hspbap1	0.132796	0.721347	1.75179	0.287263	Red
ENSMUSG00000036334	Igsf10	0.132815	0.721347	1.5603	-0.162768	Red
ENSMUSG00000026179	Pnkd	0.132937	0.721347	1.9387	0.20161	Red
ENSMUSG00000090213	Tmem189	0.132965	0.721347	1.92495	0.262211	Red
ENSMUSG00000041278	Ttc1	0.133012	0.721347	1.87699	-0.257064	Red
ENSMUSG00000023919	Cenpq	0.133829	0.721347	1.72618	0.221396	Red
ENSMUSG00000037972	Snn	0.133867	0.721347	2.31711	0.153218	Red
ENSMUSG00000014402	Tsg101	0.133913	0.721347	2.35212	-0.106378	Red
ENSMUSG00000038535	Zfp280d	0.134179	0.721347	2.14594	0.203439	Red
ENSMUSG00000041592	Sdk2	0.13418	0.721347	2.25306	0.174082	Red
ENSMUSG00000041961	Znrf3	0.134259	0.721347	1.78275	0.267295	Red
ENSMUSG00000068250	Amn1	0.134338	0.721347	1.4954	0.166248	Red
ENSMUSG00000022684	Bfar	0.134481	0.721347	1.80928	0.274864	Red
ENSMUSG00000028759	Hp1bp3	0.134763	0.721347	2.41575	0.126994	Red
ENSMUSG00000059842	Zfp341	0.134832	0.721347	1.30219	0.581729	Red
ENSMUSG00000074519	Zfp971	0.134978	0.721347	1.34319	0.479993	Red
ENSMUSG00000024319	Vps52	0.135164	0.721347	2.063	-0.146605	Red
ENSMUSG00000006369	Fbln1	0.135203	0.721347	2.6988	-0.0821041	Red
ENSMUSG00000063457	Rps15	0.135276	0.721347	3.07856	-0.0836794	Red
ENSMUSG00000073910	Mob3b	0.13559	0.721347	1.63563	-0.240341	Red
ENSMUSG00000041420	Meis3	0.135599	0.721347	1.94645	-0.17429	Red
ENSMUSG00000041096	Tspyl2	0.135637	0.721347	1.9195	0.208074	Red
ENSMUSG00000083678	Gm12989	0.135705	0.721347	1.52487	-0.345238	Red
ENSMUSG00000064030	Pym1	0.135759	0.721347	1.94907	-0.237085	Red
ENSMUSG00000027006	Dnajc10	0.135845	0.721347	2.4633	0.0731602	Red
ENSMUSG00000005533	Igf1r	0.13591	0.721347	2.65996	0.0525236	Red
ENSMUSG00000019846	Lama4	0.135917	0.721347	1.76047	0.219979	Red
ENSMUSG00000045576	St7l	0.136072	0.721347	1.55736	-0.342457	Red
ENSMUSG00000027935	Rab13	0.136079	0.721347	1.55517	0.499018	Red
ENSMUSG00000031442	Mcf2l	0.13616	0.721347	1.35188	0.331523	Red
ENSMUSG00000046295	Ankle1	0.136293	0.721347	1.38675	-0.299981	Red
ENSMUSG00000037295	Ldlrap1	0.136473	0.721347	1.58522	0.219392	Red
ENSMUSG00000000378	Ccm2	0.136552	0.721347	1.96823	0.240456	Red
ENSMUSG00000062054	Iah1	0.136592	0.721347	1.50489	0.341812	Red
ENSMUSG00000020592	Sdc1	0.136649	0.721347	2.3949	-0.129085	Red
ENSMUSG00000062248	Cks2	0.136765	0.721347	2.15498	0.208655	Red
ENSMUSG00000025036	Sfxn2	0.136888	0.721347	1.73031	0.288256	Red
ENSMUSG00000024750	Zfand5	0.137012	0.721347	2.31991	-0.124884	Red
ENSMUSG00000022856	Tmem41a	0.137039	0.721347	1.5676	-0.296245	Red
ENSMUSG00000031960	Aars	0.137043	0.721347	2.66868	-0.0882945	Red
ENSMUSG00000048709	Gm8666	0.137313	0.721347	1.50778	-0.298768	Red
ENSMUSG00000019823	Mical1	0.137359	0.721347	2.00172	0.202824	Red
ENSMUSG00000042694	Stn1	0.1374	0.721347	1.84481	0.295622	Red
ENSMUSG00000026726	Cubn	0.137451	0.721347	2.11526	-0.570597	Red
ENSMUSG00000008333	Snrpb2	0.1375	0.721347	2.32276	-0.169244	Red
ENSMUSG00000031520	Vegfc	0.137678	0.721347	1.64997	0.352307	Red
ENSMUSG00000008730	Hipk1	0.137721	0.721347	2.2492	0.175466	Red
ENSMUSG00000009035	Tmem184b	0.13777	0.721347	2.01488	0.227713	Red
ENSMUSG00000094724	Rnaset2b	0.137863	0.721347	1.58449	-0.430951	Red
ENSMUSG00000098222	Gm8318	0.13787	0.721347	1.42123	-0.248789	Red
ENSMUSG00000040396	Abhd13	0.138241	0.721347	1.92865	0.219434	Red
ENSMUSG00000014226	Cacybp	0.13833	0.721347	2.72074	-0.0582799	Red
ENSMUSG00000022521	Crebbp	0.138531	0.721347	2.43297	0.128287	Red
ENSMUSG00000063273	Naa15	0.138722	0.721347	2.84179	-0.0995056	Red
ENSMUSG00000048154	Kmt2d	0.138778	0.721347	2.78559	0.112567	Red
ENSMUSG00000002768	Mea1	0.138802	0.721347	2.03234	0.153217	Red
ENSMUSG00000021944	Gata4	0.138823	0.721347	2.34423	-0.00982568	Red
ENSMUSG00000000957	Mmp14	0.138834	0.721347	2.4393	0.137674	Red
ENSMUSG00000031485	Plpbp	0.138851	0.721347	1.89696	-0.270796	Red
ENSMUSG00000040451	Sgms1	0.138931	0.721347	1.78234	-0.286829	Red
ENSMUSG00000002835	Chaf1a	0.139109	0.721347	2.5174	-0.108696	Red
ENSMUSG00000018209	Stk4	0.139287	0.721347	2.35273	0.127903	Red
ENSMUSG00000040852	Plekhh2	0.139355	0.721347	1.73076	0.222962	Red
ENSMUSG00000023971	Rrp36	0.139432	0.721347	1.90386	-0.194675	Red
ENSMUSG00000030172	Erc1	0.13957	0.721347	2.28436	0.143092	Red
ENSMUSG00000057130	Txnl4a	0.139602	0.721347	1.96742	-0.184837	Red
ENSMUSG00000063838	Cdc42ep5	0.139871	0.721347	1.4594	-0.31656	Red
ENSMUSG00000029775	Klhdc10	0.139932	0.721347	2.43161	0.155006	Red
ENSMUSG00000110331	Nudc-ps1	0.139946	0.721347	1.9083	-0.170747	Red
ENSMUSG00000026571	Dcaf6	0.139947	0.721347	1.5425	0.231827	Red
ENSMUSG00000017858	Ift52	0.139964	0.721347	1.84695	0.269248	Red
ENSMUSG00000035790	Cep19	0.140092	0.721347	1.57168	-0.280718	Red
ENSMUSG00000024065	Ehd3	0.140222	0.721347	1.39179	-0.390737	Red
ENSMUSG00000050315	Synpo2	0.140254	0.721347	1.64933	-0.293229	Red
ENSMUSG00000014959	Gorasp2	0.140388	0.721347	2.48935	0.111893	Red
ENSMUSG00000005683	Cs	0.140453	0.721347	2.71592	-0.0956801	Red
ENSMUSG00000052031	Tagap1	0.140562	0.721347	1.69694	-0.311965	Red
ENSMUSG00000093803	Ppp2r3d	0.140692	0.721347	1.74811	-0.141312	Red
ENSMUSG00000042363	Lgalsl	0.140819	0.721347	1.68165	0.333309	Red
ENSMUSG00000025507	Pidd1	0.14085	0.721347	1.74047	-0.202357	Red
ENSMUSG00000045975	C2cd2	0.140878	0.721347	1.68119	0.242786	Red
ENSMUSG00000079480	Pin4	0.140994	0.721347	1.6212	-0.190871	Red
ENSMUSG00000037625	Cldn11	0.141223	0.721347	1.49249	0.400861	Red
ENSMUSG00000018040	Rrp7a	0.141311	0.721347	2.26364	-0.12363	Red
ENSMUSG00000062234	Gak	0.141388	0.721347	2.34909	0.122233	Red
ENSMUSG00000024283	Wac	0.141681	0.721347	2.51107	0.125048	Red
ENSMUSG00000033762	Recql4	0.141691	0.721347	1.84916	-0.143622	Red
ENSMUSG00000023015	Racgap1	0.141766	0.721347	2.46455	0.154745	Red
ENSMUSG00000022199	Slc22a17	0.141931	0.721347	1.70416	0.399717	Red
ENSMUSG00000033909	Usp36	0.141938	0.721347	2.28882	-0.145877	Red
ENSMUSG00000024067	Dpy30	0.142026	0.721347	2.06101	-0.13228	Red
ENSMUSG00000029366	Dck	0.142084	0.721347	2.12363	0.176905	Red
ENSMUSG00000020231	Dip2a	0.142167	0.721347	1.36143	0.36295	Red
ENSMUSG00000030417	Pdcd5	0.142218	0.721347	2.12031	-0.180841	Red
ENSMUSG00000029570	Lfng	0.142362	0.721347	1.42119	-0.266648	Red
ENSMUSG00000037221	Mospd3	0.142465	0.721347	1.37145	-0.350377	Red
ENSMUSG00000025758	Plk4	0.142532	0.721347	2.30685	-0.162844	Red
ENSMUSG00000005698	Ctcf	0.142592	0.721347	2.66747	0.107594	Red
ENSMUSG00000027351	Spred1	0.142608	0.721347	2.47131	0.0942978	Red
ENSMUSG00000019952	Poc1b	0.142623	0.721347	2.04999	-0.194472	Red
ENSMUSG00000041852	Tcf20	0.142782	0.721347	2.427	0.095899	Red
ENSMUSG00000026923	Notch1	0.142818	0.721347	2.08514	0.248948	Red
ENSMUSG00000028013	Ppa2	0.143005	0.721347	1.89036	-0.123342	Red
ENSMUSG00000029068	Ccnl2	0.14307	0.721347	2.34058	0.106332	Red
ENSMUSG00000042807	Hecw2	0.143165	0.721347	1.30799	0.26979	Red
ENSMUSG00000029416	Slc15a4	0.143221	0.721347	1.5678	-0.362591	Red
ENSMUSG00000039220	Ppp1r10	0.143656	0.721347	2.33537	0.177376	Red
ENSMUSG00000001767	Crnkl1	0.144055	0.721347	2.17342	-0.197731	Red
ENSMUSG00000004880	Lbr	0.144086	0.721347	2.35028	0.139657	Red
ENSMUSG00000041957	Pkp2	0.144091	0.721347	2.06922	-0.200359	Red
ENSMUSG00000023460	Rab12	0.144131	0.721347	1.87352	0.17286	Red
ENSMUSG00000027712	Anxa5	0.144204	0.721347	1.98418	0.180568	Red
ENSMUSG00000010376	Nedd8	0.14432	0.721347	2.37873	0.141476	Red
ENSMUSG00000019792	Trmt11	0.144403	0.721347	1.58432	0.391304	Red
ENSMUSG00000022748	Cmss1	0.144426	0.721347	1.70459	-0.194994	Red
ENSMUSG00000028576	Ift74	0.144433	0.721347	2.04565	-0.245882	Red
ENSMUSG00000030654	Arl6ip1	0.144585	0.721347	2.81071	0.0457107	Red
ENSMUSG00000079139	Gm4204	0.144675	0.721347	3.00317	-0.169022	Red
ENSMUSG00000069844	Sco1	0.144675	0.721347	1.70615	0.0302096	Red
ENSMUSG00000082029	H3f3c	0.144685	0.721347	1.97402	-0.267838	Red
ENSMUSG00000017499	Cdc6	0.14476	0.721347	2.32419	0.132247	Red
ENSMUSG00000042903	Foxo4	0.145159	0.721347	2.27825	-0.196252	Red
ENSMUSG00000022964	Tmem50b	0.145448	0.721347	1.46129	0.317854	Red
ENSMUSG00000025484	Bet1l	0.145503	0.721347	1.3696	-0.394681	Red
ENSMUSG00000058638	Zfp110	0.14557	0.721347	1.84917	0.215779	Red
ENSMUSG00000053137	Mapk11	0.145666	0.721347	1.46976	-0.219151	Red
ENSMUSG00000020808	Pimreg	0.145681	0.721347	2.18474	-0.146477	Red
ENSMUSG00000020307	Cdc34	0.145744	0.721347	2.51261	-0.0745275	Red
ENSMUSG00000049866	Arl4c	0.145847	0.721347	2.21607	-0.208349	Red
ENSMUSG00000020198	Ap3d1	0.145939	0.721347	2.48263	0.11438	Red
ENSMUSG00000033257	Ttll4	0.145985	0.721347	2.59912	-0.0767639	Red
ENSMUSG00000025532	Crcp	0.146058	0.721347	1.77488	-0.181529	Red
ENSMUSG00000027455	Nsfl1c	0.146078	0.721347	2.49982	-0.129165	Red
ENSMUSG00000006731	B4galnt1	0.146216	0.721347	1.31826	-0.249711	Red
ENSMUSG00000022820	Ndufb4	0.14633	0.721347	1.57302	-0.31368	Red
ENSMUSG00000042444	Mindy2	0.146519	0.721347	1.3503	0.471307	Red
ENSMUSG00000039473	Ubn1	0.147145	0.721347	2.09951	-0.171099	Red
ENSMUSG00000020184	Mdm2	0.147149	0.721347	2.19625	0.101409	Red
ENSMUSG00000004568	Arhgef18	0.147295	0.721347	1.8487	0.198258	Red
ENSMUSG00000062190	Lancl2	0.147463	0.721347	1.94684	-0.224396	Red
ENSMUSG00000024191	Bnip1	0.147519	0.721347	1.59488	-0.224156	Red
ENSMUSG00000038552	Fndc4	0.147707	0.721347	1.94476	0.184599	Red
ENSMUSG00000015522	Arnt	0.147766	0.721347	2.11952	0.150951	Red
ENSMUSG00000048486	Fitm2	0.147833	0.721347	1.35941	-0.404286	Red
ENSMUSG00000003531	Dgcr6	0.14786	0.721347	1.75364	-0.134587	Red
ENSMUSG00000027427	Polr3f	0.147944	0.721347	2.01244	0.244666	Red
ENSMUSG00000037434	Slc30a1	0.148008	0.721347	1.6603	0.158322	Red
ENSMUSG00000028718	Stil	0.148149	0.721347	1.90665	0.156575	Red
ENSMUSG00000027865	Gdap2	0.148211	0.721347	1.33483	0.37971	Red
ENSMUSG00000048280	Zfp738	0.148334	0.721347	1.30547	-0.436903	Red
ENSMUSG00000041939	Mvk	0.148335	0.721347	1.69004	-0.2092	Red
ENSMUSG00000038268	Ovca2	0.14841	0.721347	1.26695	0.487176	Red
ENSMUSG00000007039	Ddah2	0.148452	0.721347	2.36538	0.145466	Red
ENSMUSG00000104126	Gm37486	0.148593	0.721347	1.49199	-0.186135	Red
ENSMUSG00000036867	Smad6	0.148721	0.721347	2.05713	-0.15375	Red
ENSMUSG00000039713	Plekhg5	0.148878	0.721347	1.43909	-0.406469	Red
ENSMUSG00000094518	predicted pseudogene 6421 [Source:MGI Symbol;Acc:MGI:3647311]	0.148932	0.721347	1.90824	0.229165	Red
ENSMUSG00000031536	Polb	0.149012	0.721347	1.82556	-0.271448	Red
ENSMUSG00000024095	Hnrnpll	0.149092	0.721347	2.51839	-0.0732135	Red
ENSMUSG00000022946	Dop1b	0.149332	0.721347	1.6001	0.203405	Red
ENSMUSG00000035049	Rrp12	0.149339	0.721347	2.32164	-0.0664363	Red
ENSMUSG00000040124	Gorab	0.149464	0.721347	1.48282	0.361695	Red
ENSMUSG00000019889	Ptprk	0.149475	0.721347	2.40173	0.124923	Red
ENSMUSG00000079677	Fdx2	0.1495	0.721347	1.58515	-0.290904	Red
ENSMUSG00000030605	Mfge8	0.149519	0.721347	2.12958	0.161394	Red
ENSMUSG00000051285	Pcmtd1	0.149625	0.721347	1.67054	0.273169	Red
ENSMUSG00000022214	Dcaf11	0.149852	0.721347	1.78046	0.222018	Red
ENSMUSG00000039168	Dap	0.149964	0.721347	1.81998	-0.293508	Red
ENSMUSG00000016028	Celsr1	0.150071	0.721347	2.25974	-0.2007	Red
ENSMUSG00000041958	Pigs	0.150171	0.721347	2.10091	0.148302	Red
ENSMUSG00000024942	Capn1	0.150193	0.721347	1.26788	0.492241	Red
ENSMUSG00000020311	Erlec1	0.150265	0.721347	1.70585	-0.283846	Red
ENSMUSG00000039068	Zzz3	0.150613	0.721347	2.44519	0.147321	Red
ENSMUSG00000028656	Cap1	0.15091	0.721347	2.6844	0.104207	Red
ENSMUSG00000031696	Vps35	0.150975	0.721347	2.4994	0.125605	Red
ENSMUSG00000032498	Mlh1	0.151026	0.721347	1.93515	0.209869	Red
ENSMUSG00000021314	Amph	0.151131	0.721347	2.1696	-0.153745	Red
ENSMUSG00000054079	Utp18	0.151149	0.721347	2.24619	-0.0961826	Red
ENSMUSG00000068079	Tcf15	0.151161	0.721347	1.61888	-0.0433756	Red
ENSMUSG00000071644	Eef1g	0.151223	0.721347	3.33683	-0.0584683	Red
ENSMUSG00000063902	Gm7964	0.151249	0.721347	2.65287	-0.00909697	Red
ENSMUSG00000021504	B4galt7	0.151278	0.721347	1.48222	0.368151	Red
ENSMUSG00000016921	Srsf6	0.151391	0.721347	2.93774	-0.0476077	Red
ENSMUSG00000028278	Rragd	0.151466	0.721347	2.47902	0.153922	Red
ENSMUSG00000031843	Mphosph6	0.151676	0.721347	1.99808	-0.17814	Red
ENSMUSG00000024949	Sf1	0.15185	0.721347	3.04057	-0.0368053	Red
ENSMUSG00000034401	Spata6	0.151915	0.721347	1.50249	0.241321	Red
ENSMUSG00000058145	Adamts17	0.151937	0.721347	1.4569	0.30554	Red
ENSMUSG00000021102	Glrx5	0.151996	0.721347	2.08924	-0.120617	Red
ENSMUSG00000053931	Cnn3	0.152069	0.721347	2.86762	0.0761089	Red
ENSMUSG00000020493	Prr11	0.152113	0.721347	2.13949	0.145961	Red
ENSMUSG00000054091	1810037I17Rik	0.152209	0.721347	1.79713	-0.298637	Red
ENSMUSG00000028066	Pmf1	0.152439	0.721347	2.24378	-0.134004	Red
ENSMUSG00000025971	Maip1	0.152525	0.721347	1.54486	0.255014	Red
ENSMUSG00000025880	Smad7	0.1529	0.721347	1.79546	-0.239299	Red
ENSMUSG00000045039	Megf8	0.152984	0.721347	2.28488	0.174772	Red
ENSMUSG00000063849	Ppcdc	0.153005	0.721347	1.32464	-0.407913	Red
ENSMUSG00000020961	Ston2	0.153224	0.721347	1.65922	-0.468825	Red
ENSMUSG00000037070	Rbmxl1	0.153375	0.721347	2.43076	-0.111207	Red
ENSMUSG00000027243	Harbi1	0.153584	0.721347	1.43539	0.262996	Red
ENSMUSG00000035161	Ints6	0.153924	0.721347	1.96846	-0.163728	Red
ENSMUSG00000015846	Rxra	0.153935	0.721347	2.22963	-0.0932411	Red
ENSMUSG00000009894	Snap47	0.154041	0.721347	1.98398	0.177039	Red
ENSMUSG00000035203	Epn1	0.154042	0.721347	2.52957	-0.114637	Red
ENSMUSG00000028273	Pdlim5	0.154073	0.721347	2.32523	0.175844	Red
ENSMUSG00000020790	Ankfy1	0.154074	0.721347	2.24258	0.138182	Red
ENSMUSG00000022779	Top3b	0.154123	0.721347	2.04233	0.190554	Red
ENSMUSG00000001424	Snd1	0.154237	0.721347	2.68523	0.125579	Red
ENSMUSG00000020448	Rnf185	0.154418	0.721347	1.84966	0.214184	Red
ENSMUSG00000039318	Rab3gap2	0.154484	0.721347	2.02834	0.226742	Red
ENSMUSG00000036430	Tbcc	0.1545	0.721347	1.49938	-0.158448	Red
ENSMUSG00000037907	Ankrd13b	0.154709	0.721347	1.86608	-0.201542	Red
ENSMUSG00000046519	Golph3l	0.154727	0.721347	1.76144	0.314547	Red
ENSMUSG00000070420	Zscan25	0.154734	0.721347	1.43825	-0.348872	Red
ENSMUSG00000039741	Bahcc1	0.154735	0.721347	2.63325	0.144805	Red
ENSMUSG00000030232	Aebp2	0.154779	0.721347	2.25845	-0.127904	Red
ENSMUSG00000027649	Ctnnbl1	0.155344	0.721347	2.18771	-0.167047	Red
ENSMUSG00000025395	Prim1	0.155739	0.721347	2.08545	-0.155321	Red
ENSMUSG00000031701	Dnaja2	0.156017	0.721347	2.71581	-0.0811114	Red
ENSMUSG00000027508	Pag1	0.156059	0.721347	1.20741	0.535596	Red
ENSMUSG00000030271	Ogg1	0.156071	0.721347	1.34345	0.406668	Red
ENSMUSG00000028649	Macf1	0.156158	0.721347	2.89071	0.0766376	Red
ENSMUSG00000028643	Svbp	0.156172	0.721347	1.53713	0.258779	Red
ENSMUSG00000078970	Wdr92	0.156202	0.721347	1.76348	-0.301313	Red
ENSMUSG00000030516	Tjp1	0.156221	0.721347	2.86015	0.0539385	Red
ENSMUSG00000027959	Sass6	0.156381	0.721347	1.83456	0.0569185	Red
ENSMUSG00000045896	Paip2b	0.156479	0.721347	2.12994	0.205117	Red
ENSMUSG00000033417	Cacul1	0.156592	0.721347	2.32521	0.138042	Red
ENSMUSG00000084345	Rpl17-ps4	0.156682	0.721347	1.27703	0.229968	Red
ENSMUSG00000068747	Sort1	0.156855	0.721347	2.54219	0.0854793	Red
ENSMUSG00000035047	Kri1	0.156864	0.721347	1.73417	-0.315503	Red
ENSMUSG00000050796	B3galt6	0.156902	0.721347	1.35399	-0.308978	Red
ENSMUSG00000006219	Fblim1	0.156922	0.721347	2.06289	0.163175	Red
ENSMUSG00000004451	Ralb	0.156956	0.721347	2.03954	0.220368	Red
ENSMUSG00000028398	Dmac1	0.157102	0.721347	1.69836	-0.201278	Red
ENSMUSG00000029422	Rsrc2	0.157151	0.721347	2.56788	-0.130669	Red
ENSMUSG00000020484	Xbp1	0.15728	0.721347	2.26294	0.126233	Red
ENSMUSG00000002365	Snx9	0.157313	0.721347	1.91227	-0.199378	Red
ENSMUSG00000002028	Kmt2a	0.157365	0.721347	2.51312	0.134351	Red
ENSMUSG00000030735	Gm9755	0.15738	0.721347	1.45295	0.105914	Red
ENSMUSG00000037773	Pced1a	0.157439	0.721347	1.72556	0.24787	Red
ENSMUSG00000027341	Tmem230	0.15763	0.721347	1.4241	-0.307907	Red
ENSMUSG00000005338	Cadm3	0.157644	0.721347	1.57751	-0.325842	Red
ENSMUSG00000018858	Mrpl58	0.157648	0.721347	1.81399	-0.200814	Red
ENSMUSG00000063145	Bbs5	0.157661	0.721347	1.261	0.594186	Red
ENSMUSG00000039285	Azi2	0.157767	0.721347	1.88368	0.188902	Red
ENSMUSG00000026921	Egfl7	0.157773	0.721347	1.98336	-0.185499	Red
ENSMUSG00000047260	Emc6	0.157819	0.721347	1.97802	-0.13787	Red
ENSMUSG00000063952	Brpf3	0.158135	0.721347	2.19634	0.149802	Red
ENSMUSG00000028800	Hdac1	0.158181	0.721347	2.69493	-0.128088	Red
ENSMUSG00000022559	Fbxl6	0.158402	0.721347	1.83402	0.163761	Red
[truncated: 7,962 more rows]

## Sheet: Fig. 1C
Ingenuity Canonical Pathways	-log(p-value)	Ratio	z-score	Molecules
Axonal Guidance Signaling	5.59	0.0599	NA	ADAMTS1,ADAMTS12,ADAMTS15,ADAMTS17,ADAMTS2,ADAMTS7,ADAMTS9,CXCL12,ECE2,EFNB2,EPHA7,EPHB3,GNB4,HHIP,MYL7,NFATC4,PGF,PIK3C2B,PLXNA3,SEMA3A,SEMA3D,SEMA4B,SEMA5A,SEMA6A,SHH,SLIT2,SLIT3,SRGAP1,UNC5C
Protein Kinase A Signaling	3.87	0.0553	0.688	BAD,CAMK2D,DUSP4,DUSP5,EYA1,EYA2,GNB4,MYL7,MYLK,NFATC4,PPP1R3C,PPP1R3D,PTK2B,PTPN21,PTPN3,Ptprd,PTPRE,PTPRM,PTPRU,SHH,TCF7L2,TGFBR2
Notch Signaling	3.76	0.162	2	DTX4,HES1,JAG1,LFNG,NCSTN,NOTCH3
Regulation of the Epithelial-Mesenchymal Transition Pathway	3.31	0.0677	NA	FGF13,FGF8,JAG1,NCSTN,NOTCH3,PARD6G,PDGFRB,PIK3C2B,SNAI2,TCF7L2,TGFBR2,TWIST1,TYK2
Maturity Onset Diabetes of Young (MODY) Signaling	2.93	0.19	NA	CACNA1C,CACNA1D,GAPDH,HNF1B
Clathrin-mediated Endocytosis Signaling	2.78	0.0622	NA	APOA1,APOE,APOM,ARRB2,FGF13,FGF8,HGS,ITGB3,MYO1E,PGF,PIK3C2B,RBP4
Hepatic Fibrosis / Hepatic Stellate Cell Activation	2.43	0.0591	NA	BCL2,CERT1,COL26A1,COL3A1,COL5A1,COL9A1,MYH7,MYL7,PDGFRB,PGF,TGFBR2
Hepatic Fibrosis Signaling Pathway	2.3	0.0462	2.668	BCL2,CACNA1C,CACNA1D,COL3A1,ITGB3,JUN,MYL7,MYLK,PDGFRB,PGF,PIK3C2B,RIPK1,RPS6KB2,SHH,TCF7L2,TGFBR2,TIRAP
Endocannabinoid Cancer Inhibition Pathway	2.25	0.0629	-0.333	AKT1S1,BAD,CCND2,PGF,PIK3C2B,PRKAB2,SNAI2,TCF7L2,TWIST1
IL-8 Signaling	2.19	0.055	1.265	ARRB2,BCL2,CCND2,GNB4,ITGB3,JUN,MYL7,PGF,PIK3C2B,PTK2B,TEK
Inhibition of Angiogenesis by TSP1	2.14	0.118	NA	GUCY1B1,JUN,TGFBR2,THBS1
Epithelial Adherens Junction Signaling	2.08	0.0592	NA	ACTN2,MYH7,MYL7,NOTCH3,PTPRM,SNAI2,SORBS1,TCF7L2,TGFBR2
White Adipose Tissue Browning Pathway	2.02	0.062	0	CACNA1C,CACNA1D,CACNA2D2,GUCY1B1,LDHB,PRKAB2,RARB,RUNX1T1
Docosahexaenoic Acid (DHA) Signaling	1.97	0.105	NA	APP,BAD,BCL2,PIK3C2B
Netrin Signaling	1.79	0.0769	1.342	CACNA1C,CACNA1D,CACNA2D2,NFATC4,UNC5C
GP6 Signaling Pathway	1.71	0.0588	2.646	CERT1,COL26A1,COL3A1,COL5A1,COL9A1,ITGB3,PIK3C2B
CCR5 Signaling in Macrophages	1.68	0.0638	NA	CACNA1C,CACNA1D,CACNA2D2,GNB4,JUN,PTK2B
RhoA Signaling	1.64	0.0569	-1.134	CIT,MYL7,MYLK,PLEKHG5,PTK2B,RHPN2,SEPTIN3
Sorbitol Degradation I	1.64	1	NA	SORD
Osteoarthritis Pathway	1.63	0.0474	0.333	DDR2,EPAS1,FGF8,HES1,JAG1,PGF,PRKAB2,RBP4,TCF7L2,TGFBR2
Amyotrophic Lateral Sclerosis Signaling	1.63	0.0619	1	BCL2,CACNA1C,CACNA1D,PGF,PIK3C2B,RNF19A
PAK Signaling	1.63	0.0619	0.816	EPHB3,MYL7,MYLK,PDGFRB,PIK3C2B,PTK2B
p53 Signaling	1.61	0.0612	-1.342	BCL2,CCND2,JUN,PIK3C2B,SNAI2,THBS1
Signaling by Rho Family GTPases	1.6	0.0451	0	ARHGEF16,ARHGEF19,CIT,DES,GNB4,JUN,MYL7,MYLK,PIK3C2B,PTK2B,SEPTIN3
VEGF Signaling	1.59	0.0606	1.633	ACTN2,BAD,BCL2,PGF,PIK3C2B,PTK2B
Sonic Hedgehog Signaling	1.56	0.103	NA	ARRB2,HHIP,SHH
Production of Nitric Oxide and Reactive Oxygen Species in Macrophages	1.54	0.0479	0.333	APOA1,APOE,APOM,JUN,PIK3C2B,PPP1R3C,PPP1R3D,RBP4,TYK2
ILK Signaling	1.51	0.0474	1	ACTN2,ITGB3,JUN,MYH7,MYL7,PARVB,PGF,PIK3C2B,SNAI2
IL-7 Signaling Pathway	1.48	0.0641	1.342	BAD,BCL2,EBF1,JUN,PIK3C2B
RAR Activation	1.46	0.0464	NA	CRABP1,CRABP2,HLTF,JUN,NR2F1,NR2F6,RARB,RBP4,SMARCD3
BEX2 Signaling Pathway	1.46	0.0633	1.342	BAD,BCL2,JUN,PGF,TCF7L2
Th2 Pathway	1.44	0.0515	1.633	JAG1,JUN,NCSTN,NOTCH3,PIK3C2B,TGFBR2,TYK2
Paxillin Signaling	1.43	0.0556	NA	ACTN2,ITGA8,ITGA9,ITGB3,PIK3C2B,PTK2B
Pancreatic Adenocarcinoma Signaling	1.41	0.055	2.236	BAD,BCL2,PGF,PIK3C2B,TGFBR2,TYK2
Colanic Acid Building Blocks Biosynthesis	1.4	0.143	NA	PMM1,UGP2
Role of JAK2 in Hormone-like Cytokine Signaling	1.38	0.0882	NA	HLTF,SOCS7,TYK2
Th1 and Th2 Activation Pathway	1.37	0.0468	NA	JAG1,JUN,NCSTN,NFATC4,NOTCH3,PIK3C2B,TGFBR2,TYK2
Spermine Biosynthesis	1.35	0.5	NA	AMD1
Flavin Biosynthesis IV (Mammalian)	1.35	0.5	NA	RFK
Spermidine Biosynthesis I	1.35	0.5	NA	AMD1
Cardiolipin Biosynthesis II	1.35	0.5	NA	PTPMT1
Wnt/β-catenin Signaling	1.34	0.0462	0.378	CSNK1G3,JUN,RARB,SFRP2,SOX1,SOX5,TCF7L2,TGFBR2
Dermatan Sulfate Biosynthesis	1.34	0.0678	2	B4GALT7,CHST2,DSEL,HS6ST2
Corticotropin Releasing Hormone Signaling	1.31	0.0483	0.447	CACNA1C,CACNA1D,CACNA2D2,GUCY1B1,JUN,NT5C,SHH
Acute Myeloid Leukemia Signaling	1.28	0.0562	1	BAD,PIK3C2B,PIM2,RPS6KB2,TCF7L2
Acute Phase Response Signaling	1.27	0.0447	1	APOA1,CRABP1,CRABP2,JUN,RBP4,RIPK1,SOCS7,TTR
Synaptogenesis Signaling Pathway	1.26	0.0385	2.309	APOE,BAD,BET1L,CAMK2D,EFNB2,EPHA7,EPHB3,FARP1,PIK3C2B,RPS6KB2,STX1B,THBS1
Role of NFAT in Cardiac Hypertrophy	1.24	0.0421	1.89	CACNA1C,CACNA1D,CACNA2D2,CAMK2D,GNB4,HAND1,NFATC4,PIK3C2B,TGFBR2
IL-15 Production	1.23	0.0496	2.449	DDR2,EPHB3,PDGFRB,PTK2B,TEK,TYK2
ErbB2-ErbB3 Signaling	1.21	0.0615	NA	BAD,JUN,PIK3C2B,TYK2
B Cell Receptor Signaling	1.21	0.0432	2.646	BAD,CAMK2D,EBF1,JUN,NFATC4,PIK3C2B,PTK2B,RPS6KB2
Actin Cytoskeleton Signaling	1.2	0.0413	0	ACTN2,DIAPH1,FGF13,FGF8,MYH7,MYL7,MYLK,PIK3C2B,TIAM2
PKCθ Signaling in T Lymphocytes	1.19	0.0452	2	CACNA1C,CACNA1D,CACNA2D2,CAMK2D,JUN,NFATC4,PIK3C2B
Role of Osteoblasts, Osteoclasts and Chondrocytes in Rheumatoid Arthritis	1.18	0.0409	NA	BAD,BCL2,ITGB3,JUN,NFATC4,PIK3C2B,PTK2B,SFRP2,TCF7L2
nNOS Signaling in Skeletal Muscle Cells	1.18	0.0732	NA	CACNA1C,CACNA1D,CACNA2D2
NADH Repair	1.17	0.333	NA	GAPDH
Hypusine Biosynthesis	1.17	0.333	NA	DOHH
Geranylgeranyldiphosphate Biosynthesis	1.17	0.333	NA	FNTB
TGF-β Signaling	1.16	0.0521	NA	BCL2,FOXH1,JUN,PITX2,TGFBR2
FXR/RXR Activation	1.16	0.0476	NA	APOA1,APOE,APOM,MTTP,RBP4,TTR
Atherosclerosis Signaling	1.16	0.0476	NA	APOA1,APOE,APOM,COL3A1,CXCL12,RBP4
Estrogen Receptor Signaling	1.13	0.0366	2.309	BAD,BCL2,CACNA1C,CACNA1D,HES1,JUN,MYL7,PGF,PIK3C2B,PRKAB2,RPS6KB2,TYK2
Reelin Signaling in Neurons	1.12	0.0465	1.342	APOE,APP,ARHGEF16,CAMK2D,ITGB3,PIK3C2B
Nitric Oxide Signaling in the Cardiovascular System	1.12	0.0505	2.236	CACNA1C,CACNA1D,GUCY1B1,PGF,PIK3C2B
Cellular Effects of Sildenafil (Viagra)	1.1	0.0458	NA	CACNA1C,CACNA1D,GUCY1B1,MYH7,MYL7,MYLK
IL-12 Signaling and Production in Macrophages	1.09	0.0455	NA	APOA1,APOE,APOM,JUN,PIK3C2B,RBP4
Ephrin B Signaling	1.09	0.0556	NA	CXCL12,EFNB2,EPHB3,GNB4
Neuroinflammation Signaling Pathway	1.08	0.0367	2.111	APP,BCL2,CXCL12,JUN,NCSTN,NFATC4,PIK3C2B,RIPK1,TGFBR2,TIRAP,TYK2
Caveolar-mediated Endocytosis Signaling	1.07	0.0548	NA	COPE,ITGA8,ITGA9,ITGB3
Role of Oct4 in Mammalian Embryonic Stem Cell Pluripotency	1.06	0.0652	NA	NR2F1,NR2F6,PHC3
Dermatan Sulfate Biosynthesis (Late Stages)	1.06	0.0652	NA	CHST2,DSEL,HS6ST2
PRPP Biosynthesis I	1.05	0.25	NA	Prps1l3
Phenylalanine Degradation I (Aerobic)	1.05	0.25	NA	QDPR
Human Embryonic Stem Cell Pluripotency	1.05	0.0444	NA	LEFTY2,PDGFRB,PIK3C2B,TCF7L2,TDGF1,TGFBR2
IGF-1 Signaling	1.05	0.0481	1.342	BAD,JUN,PIK3C2B,RPS6KB2,SOCS7
Tight Junction Signaling	1.04	0.0417	NA	BET1L,CLDN11,JUN,MYH7,MYL7,MYLK,TGFBR2
FcγRIIB Signaling in B Lymphocytes	1.04	0.0533	NA	CACNA1C,CACNA1D,CACNA2D2,PIK3C2B
IL-15 Signaling	1.04	0.0533	1	AKT1S1,PIK3C2B,RPS6KB2,TYK2
Neurotrophin/TRK Signaling	1.02	0.0526	0	JUN,PIK3C2B,SPRY1,SPRY2
Superpathway of D-myo-inositol (1,4,5)-trisphosphate Metabolism	1.02	0.087	NA	BPNT1,ITPKB
Antiproliferative Role of Somatostatin Receptor 2	1	0.0519	NA	GNB4,GUCY1B1,NT5C,PIK3C2B
Cardiac Hypertrophy Signaling	1	0.0375	1.89	CACNA1C,CACNA1D,GNB4,HAND1,JUN,MYL7,NFATC4,PIK3C2B,TGFBR2
Calcium Signaling	1	0.0388	1.342	CACNA1C,CACNA1D,CACNA2D2,CAMK2D,MYH7,MYL7,NFATC4,TNNT2
Type II Diabetes Mellitus Signaling	0.971	0.0423	NA	CACNA1C,CACNA1D,CACNA2D2,PIK3C2B,PRKAB2,SOCS7
Tetrapyrrole Biosynthesis II	0.963	0.2	NA	ALAS1
Citrulline-Nitric Oxide Cycle	0.963	0.2	NA	ASL
Role of BRCA1 in DNA Damage Response	0.959	0.05	NA	BABAM1,FANCL,HLTF,SMARCD3
JAK/Stat Signaling	0.959	0.05	1	JUN,PIK3C2B,SOCS7,TYK2
Chemokine Signaling	0.959	0.05	2	CAMK2D,CXCL12,JUN,PTK2B
Molecular Mechanisms of Cancer	0.943	0.0332	NA	ARHGEF16,ARHGEF19,BAD,BCL2,CAMK2D,CCND2,CDK19,JUN,NCSTN,PIK3C2B,SHH,TGFBR2,TYK2
UVB-Induced MAPK Signaling	0.939	0.0577	NA	BAD,JUN,PIK3C2B
Integrin Signaling	0.936	0.0376	1.414	ACTN2,ITGA8,ITGA9,ITGB3,MYL7,MYLK,PARVB,PIK3C2B
PEDF Signaling	0.928	0.0488	-1	BCL2,HNF1B,PIK3C2B,TCF7L2
Apelin Liver Signaling Pathway	0.928	0.0769	NA	COL3A1,PDGFRB
Ephrin Receptor Signaling	0.924	0.0389	NA	CXCL12,EFNB2,EPHA7,EPHB3,GNB4,PGF,SORBS1
Apelin Endothelial Signaling Pathway	0.91	0.0435	2.236	JUN,PIK3C2B,PRKAB2,RPS6KB2,TEK
Transcriptional Regulatory Network in Embryonic Stem Cells	0.903	0.0556	NA	HAND1,PAX6,SKIL
HER-2 Signaling in Breast Cancer	0.9	0.0476	NA	BAD,ITGB3,PARD6G,PIK3C2B
Arginine Biosynthesis IV	0.889	0.167	NA	ASL
Pyruvate Fermentation to Lactate	0.889	0.167	NA	LDHB
Urea Cycle	0.889	0.167	NA	ASL
Ceramide Degradation	0.889	0.167	NA	ACER3
GDP-mannose Biosynthesis	0.889	0.167	NA	PMM1
Role of PKR in Interferon Induction and Antiviral Response	0.886	0.0427	1	COLEC12,JUN,PDGFRB,TIRAP,TYK2
HIPPO signaling	0.886	0.0471	NA	FAT4,LATS1,PPP1R3C,PPP1R3D
IL-4 Signaling	0.886	0.0471	NA	NFATC4,PIK3C2B,RPS6KB2,TYK2
PDGF Signaling	0.873	0.0465	2	JUN,PDGFRB,PIK3C2B,TYK2
Chondroitin Sulfate Biosynthesis	0.866	0.0536	NA	B4GALT7,CHST2,HS6ST2
CNTF Signaling	0.851	0.0526	NA	PIK3C2B,RPS6KB2,TYK2
Ceramide Signaling	0.848	0.0455	-1	BAD,BCL2,JUN,PIK3C2B
LXR/RXR Activation	0.845	0.0413	-2.236	APOA1,APOE,APOM,RBP4,TTR
Th1 Pathway	0.845	0.0413	2	NCSTN,NFATC4,NOTCH3,PIK3C2B,TYK2
Glycogen Biosynthesis II (from UDP-D-Glucose)	0.827	0.143	NA	UGP2
Glycoaminoglycan-protein Linkage Region Biosynthesis	0.827	0.143	NA	B4GALT7
Retinoic acid Mediated Apoptosis Signaling	0.804	0.05	NA	CRABP1,CRABP2,RARB
PTEN Signaling	0.793	0.0397	-2.236	BAD,BCL2,PDGFRB,RPS6KB2,TGFBR2
Induction of Apoptosis by HIV1	0.788	0.0492	NA	BCL2,DFFB,RIPK1
IL-2 Signaling	0.788	0.0492	NA	JUN,PIK3C2B,PTK2B
Adrenomedullin signaling pathway	0.783	0.0355	0.447	BAD,BCL2,GUCY1B1,MYLK,NT5C,PIK3C2B,PTK2B
Sphingosine and Sphingosine-1-phosphate Metabolism	0.772	0.125	NA	ACER3
Dopamine-DARPP32 Feedback in cAMP Signaling	0.77	0.0368	2.449	CACNA1C,CACNA1D,CSNK1G3,GUCY1B1,PPP1R3C,PPP1R3D
Cytotoxic T Lymphocyte-mediated Apoptosis of Target Cells	0.742	0.0588	NA	BCL2,DFFB
Bladder Cancer Signaling	0.742	0.0412	NA	FGF13,FGF8,PGF,THBS1
Heme Biosynthesis II	0.726	0.111	NA	ALAS1
STAT3 Pathway	0.708	0.037	1.342	BCL2,PDGFRB,SOCS7,TGFBR2,TYK2
Interferon Signaling	0.703	0.0556	NA	BCL2,TYK2
Androgen Signaling	0.699	0.0368	1	CACNA1C,CACNA1D,CACNA2D2,GNB4,JUN
GNRH Signaling	0.69	0.0347	NA	CACNA1C,CACNA1D,CACNA2D2,CAMK2D,JUN,PTK2B
SAPK/JNK Signaling	0.69	0.0392	2	DUSP4,JUN,PIK3C2B,RIPK1
Opioid Signaling Pathway	0.69	0.0324	1.134	ARRB2,BAD,CACNA1C,CACNA1D,CACNA2D2,CAMK2D,RGS5,RPS6KB2
mTOR Signaling	0.688	0.0333	0	AKT1S1,EIF3J,PGF,PIK3C2B,PRKAB2,RPS2,RPS6KB2
T Cell Exhaustion Signaling Pathway	0.676	0.0343	0.816	JUN,MGAT5,NFATC4,PIK3C2B,TGFBR2,TYK2
Ovarian Cancer Signaling	0.674	0.036	NA	BCL2,PGF,PIK3C2B,RPS6KB2,TCF7L2
Insulin Receptor Signaling	0.666	0.0357	0.447	BAD,PIK3C2B,PPP1R3C,PPP1R3D,RPS6KB2
Growth Hormone Signaling	0.658	0.0423	NA	PIK3C2B,RPS6KB2,SOCS7
Small Cell Lung Cancer Signaling	0.658	0.0423	NA	BCL2,PIK3C2B,RARB
Cardiac β-adrenergic Signaling	0.658	0.0355	2	CACNA1C,CACNA1D,GNB4,PPP1R3C,PPP1R3D
Colorectal Cancer Metastasis Signaling	0.654	0.0316	1.633	BAD,GNB4,JUN,PGF,PIK3C2B,TCF7L2,TGFBR2,TYK2
Sirtuin Signaling Pathway	0.654	0.0309	-0.378	AGTRAP,APP,EPAS1,GTF3C2,JUN,LDHB,RARB,RRP9,ZIC2
April Mediated Signaling	0.652	0.0513	NA	JUN,NFATC4
Basal Cell Carcinoma Signaling	0.646	0.0417	NA	HHIP,SHH,TCF7L2
Aryl Hydrocarbon Receptor Signaling	0.642	0.035	-0.447	CCND2,JUN,NR2F1,RARB,TGM2
Non-Small Cell Lung Cancer Signaling	0.635	0.0411	NA	BAD,PIK3C2B,RARB
B Cell Activating Factor Signaling	0.62	0.0488	NA	JUN,NFATC4
Cleavage and Polyadenylation of Pre-mRNA	0.616	0.0833	NA	PABPN1
Glycogen Degradation II	0.616	0.0833	NA	AGL
Guanosine Nucleotides Degradation III	0.616	0.0833	NA	NT5C
Angiopoietin Signaling	0.611	0.04	NA	BAD,PIK3C2B,TEK
iCOS-iCOSL Signaling in T Helper Cells	0.606	0.036	1	BAD,CAMK2D,NFATC4,PIK3C2B
Sperm Motility	0.606	0.0314	NA	DDR2,EPHB3,GUCY1B1,PDGFRB,PTK2B,TEK,TYK2
EIF2 Signaling	0.599	0.0312	1.342	BCL2,EIF3J,PIK3C2B,RPL17,RPL24,RPL36,RPS2
Oncostatin M Signaling	0.59	0.0465	NA	EPAS1,TYK2
Dopamine Receptor Signaling	0.59	0.039	NA	PPP1R3C,PPP1R3D,QDPR
HIF1α Signaling	0.588	0.0354	NA	JUN,LDHB,PGF,PIK3C2B
Relaxin Signaling	0.588	0.0333	NA	GNB4,GUCY1B1,JUN,NT5C,PIK3C2B
Factors Promoting Cardiogenesis in Vertebrates	0.588	0.0333	-0.447	CAMK2D,MYH7,TCF7L2,TDGF1,TGFBR2
Assembly of RNA Polymerase III Complex	0.587	0.0769	NA	GTF3C2
Acyl-CoA Hydrolysis	0.587	0.0769	NA	ACOT9
Urate Biosynthesis/Inosine 5'-phosphate Degradation	0.587	0.0769	NA	NT5C
Heparan Sulfate Biosynthesis	0.58	0.0385	NA	B4GALT7,CHST2,HS6ST2
Apelin Pancreas Signaling Pathway	0.575	0.0455	NA	PIK3C2B,PRKAB2
IL-23 Signaling Pathway	0.575	0.0455	NA	PIK3C2B,TYK2
IL-3 Signaling	0.57	0.038	NA	BAD,JUN,PIK3C2B
Thyroid Cancer Signaling	0.57	0.038	NA	JUN,PIK3C2B,TCF7L2
iNOS Signaling	0.562	0.0444	NA	JUN,TYK2
Glycogen Degradation III	0.559	0.0714	NA	AGL
Sphingosine-1-phosphate Signaling	0.556	0.0342	NA	ACER3,PDGFRB,PIK3C2B,PTK2B
Role of Tissue Factor in Cancer	0.556	0.0342	NA	ARRB2,ITGB3,PIK3C2B,PTK2B
ERK/MAPK Signaling	0.554	0.0311	2.449	BAD,DUSP4,PIK3C2B,PPP1R3C,PPP1R3D,PTK2B
3-phosphoinositide Degradation	0.553	0.0323	0.447	DUSP5,NT5C,PPFIBP2,PTPMT1,PTPRM
Prolactin Signaling	0.55	0.037	NA	JUN,PIK3C2B,SOCS7
Role of Macrophages, Fibroblasts and Endothelial Cells in Rheumatoid Arthritis	0.547	0.0288	NA	CAMK2D,CXCL12,JUN,NFATC4,PGF,PIK3C2B,RIPK1,SFRP2,TCF7L2
NF-κB Activation by Viruses	0.541	0.0366	NA	ITGB3,PIK3C2B,RIPK1
Ephrin A Signaling	0.536	0.0426	NA	EPHA7,PIK3C2B
Stearate Biosynthesis I (Animals)	0.536	0.0426	NA	ACOT9,PORCN
Systemic Lupus Erythematosus In B Cell Signaling Pathway	0.535	0.0291	1.414	BAD,BCL2,CCND2,JUN,NFATC4,PIK3C2B,PIM2,TYK2
Superpathway of Citrulline Metabolism	0.533	0.0667	NA	ASL
Adenosine Nucleotides Degradation II	0.533	0.0667	NA	NT5C
Leukocyte Extravasation Signaling	0.53	0.0305	1.342	ACTN2,CLDN11,CXCL12,ITGB3,PIK3C2B,PTK2B
Superpathway of Inositol Phosphate Compounds	0.524	0.0303	1.633	DUSP5,ITPKB,NT5C,PIK3C2B,PPFIBP2,PTPRM
Chondroitin Sulfate Biosynthesis (Late Stages)	0.523	0.0417	NA	CHST2,HS6ST2
FGF Signaling	0.523	0.0357	NA	FGF13,FGF8,PIK3C2B
G Beta Gamma Signaling	0.517	0.0328	NA	CACNA1C,CACNA1D,CACNA2D2,GNB4
BMP signaling pathway	0.513	0.0353	NA	FST,JUN,PITX2
Granzyme B Signaling	0.51	0.0625	NA	DFFB
Melanoma Signaling	0.5	0.04	NA	BAD,PIK3C2B
TNFR1 Signaling	0.5	0.04	NA	JUN,RIPK1
Amyloid Processing	0.5	0.04	NA	APP,NCSTN
3-phosphoinositide Biosynthesis	0.489	0.0303	1.342	DUSP5,NT5C,PIK3C2B,PPFIBP2,PTPRM
RANK Signaling in Osteoclasts	0.488	0.0341	NA	JUN,PIK3C2B,PTK2B
D-myo-inositol (1,4,5)-trisphosphate Degradation	0.488	0.0588	NA	BPNT1
14-3-3-mediated Signaling	0.483	0.0315	2	AKT1S1,BAD,JUN,PIK3C2B
P2Y Purigenic Receptor Signaling Pathway	0.483	0.0315	NA	GNB4,ITGB3,JUN,PIK3C2B
Regulation of IL-2 Expression in Activated and Anergic T Lymphocytes	0.479	0.0337	NA	JUN,NFATC4,TGFBR2
CXCR4 Signaling	0.478	0.0299	1	CXCL12,GNB4,JUN,MYL7,PIK3C2B
Cdc42 Signaling	0.478	0.0299	0.447	CDC42BPA,DIAPH1,JUN,MYL7,MYLK
CREB Signaling in Neurons	0.475	0.029	NA	CACNA1C,CACNA1D,CACNA2D2,CAMK2D,GNB4,PIK3C2B
Thrombin Signaling	0.47	0.0288	NA	ARHGEF16,CAMK2D,GNB4,MYL7,MYLK,PIK3C2B
Synaptic Long Term Potentiation	0.469	0.031	NA	CACNA1C,CAMK2D,PPP1R3C,PPP1R3D
1D-myo-inositol Hexakisphosphate Biosynthesis II (Mammalian)	0.469	0.0556	NA	ITPKB
Purine Nucleotides Degradation II (Aerobic)	0.469	0.0556	NA	NT5C
D-myo-inositol (1,3,4)-trisphosphate Biosynthesis	0.469	0.0556	NA	ITPKB
Methylglyoxal Degradation III	0.469	0.0556	NA	AKR7A2
Superpathway of Geranylgeranyldiphosphate Biosynthesis I (via Mevalonate)	0.469	0.0556	NA	FNTB
Prostate Cancer Signaling	0.463	0.033	NA	BAD,BCL2,PIK3C2B
Death Receptor Signaling	0.463	0.033	NA	BCL2,DFFB,RIPK1
Gα12/13 Signaling	0.462	0.0308	1	JUN,MYL7,PIK3C2B,PTK2B
GADD45 Signaling	0.45	0.0526	NA	CCND2
Apelin Muscle Signaling Pathway	0.45	0.0526	NA	PRKAB2
EGF Signaling	0.446	0.0364	NA	JUN,PIK3C2B
Melanocyte Development and Pigmentation Signaling	0.44	0.0319	NA	BCL2,PIK3C2B,RPS6KB2
Unfolded protein response	0.437	0.0357	NA	BCL2,INSIG1
GABA Receptor Signaling	0.433	0.0316	NA	CACNA1C,CACNA1D,CACNA2D2
Cardiomyocyte Differentiation via BMP Receptors	0.432	0.05	NA	MYH7
Phospholipase C Signaling	0.431	0.0272	0	AHNAK,ARHGEF16,ARHGEF19,GNB4,MYL7,NFATC4,TGM2
Iron homeostasis signaling pathway	0.419	0.0292	NA	ABCB10,EPAS1,PDGFRB,TYK2
Endoplasmic Reticulum Stress Pathway	0.416	0.0476	NA	TAOK3
UVA-Induced MAPK Signaling	0.411	0.0306	NA	JUN,PIK3C2B,RPS6KB2
NF-κB Signaling	0.411	0.0279	1.342	PDGFRB,PIK3C2B,RIPK1,TGFBR2,TIRAP
Apoptosis Signaling	0.405	0.0303	NA	BAD,BCL2,DFFB
Apelin Cardiomyocyte Signaling Pathway	0.405	0.0303	NA	MYL7,MYLK,PIK3C2B
Role of NFAT in Regulation of the Immune Response	0.401	0.0276	2	CSNK1G3,GNB4,JUN,NFATC4,PIK3C2B
Hereditary Breast Cancer Signaling	0.401	0.0286	NA	FANCL,HLTF,PIK3C2B,SMARCD3
Phosphatidylglycerol Biosynthesis II (Non-plastidic)	0.4	0.0455	NA	PTPMT1
Semaphorin Signaling in Neurons	0.399	0.0333	NA	DPYSL3,SEMA3A
Endometrial Cancer Signaling	0.399	0.0333	NA	BAD,PIK3C2B
D-myo-inositol (1,4,5,6)-Tetrakisphosphate Biosynthesis	0.396	0.0284	1	DUSP5,NT5C,PPFIBP2,PTPRM
D-myo-inositol (3,4,5,6)-tetrakisphosphate Biosynthesis	0.396	0.0284	1	DUSP5,NT5C,PPFIBP2,PTPRM
Autophagy	0.39	0.0328	NA	BCL2,LAMP2
Apelin Cardiac Fibroblast Signaling Pathway	0.385	0.0435	NA	PRKAB2
Sertoli Cell-Sertoli Cell Junction Signaling	0.382	0.027	NA	ACTN2,CLDN11,GUCY1B1,JUN,SORBS1
Chronic Myeloid Leukemia Signaling	0.379	0.0291	NA	BAD,PIK3C2B,TGFBR2
Mouse Embryonic Stem Cell Pluripotency	0.379	0.0291	NA	PIK3C2B,TCF7L2,TYK2
Activation of IRF by Cytosolic Pattern Recognition Receptors	0.374	0.0317	NA	JUN,RIPK1
Thrombopoietin Signaling	0.374	0.0317	NA	JUN,PIK3C2B
Systemic Lupus Erythematosus Signaling	0.373	0.0262	NA	JUN,NFATC4,PIK3C2B,PIM2,SNRPF,SNRPN
PPAR Signaling	0.373	0.0288	NA	JUN,NR2F1,PDGFRB
IL-22 Signaling	0.372	0.0417	NA	TYK2
Tumoricidal Function of Hepatic Natural Killer Cells	0.372	0.0417	NA	DFFB
Role of JAK1, JAK2 and TYK2 in Interferon Signaling	0.372	0.0417	NA	TYK2
Vitamin-C Transport	0.372	0.0417	NA	LRRC8C
T Cell Receptor Signaling	0.367	0.0286	NA	JUN,NFATC4,PIK3C2B
Synaptic Long Term Depression	0.364	0.0265	1	CACNA1C,CACNA1D,CACNA2D2,GUCY1B1,NT5C
Cardiac Hypertrophy Signaling (Enhanced)	0.363	0.0246	2.887	CACNA1C,CACNA1D,CAMK2D,DIAPH1,FGF13,FGF8,HAND1,JUN,NFATC4,PIK3C2B,RPS6KB2,TGFBR2
PD-1, PD-L1 cancer immunotherapy pathway	0.361	0.0283	NA	LATS1,PIK3C2B,TYK2
PPARα/RXRα Activation	0.36	0.0263	-1.342	APOA1,JUN,NR2F1,PRKAB2,TGFBR2
CD40 Signaling	0.359	0.0308	NA	JUN,PIK3C2B
IL-17A Signaling in Airway Cells	0.359	0.0308	NA	PIK3C2B,TYK2
Senescence Pathway	0.359	0.0255	2.646	CACNA1C,CACNA1D,HBP1,JUN,NFATC4,PIK3C2B,TGFBR2
IL-17A Signaling in Gastric Cells	0.358	0.04	NA	JUN
Role of JAK family kinases in IL-6-type Cytokine Signaling	0.358	0.04	NA	TYK2
Xenobiotic Metabolism PXR Signaling Pathway	0.351	0.026	-0.447	CAMK2D,CHST2,HS6ST2,PPP1R3C,PPP1R3D
Agranulocyte Adhesion and Diapedesis	0.347	0.0259	NA	CD34,CLDN11,CXCL12,MYH7,MYL7
NAD Salvage Pathway II	0.346	0.0385	NA	NT5C
Glycolysis I	0.346	0.0385	NA	GAPDH
Gluconeogenesis I	0.346	0.0385	NA	GAPDH
ErbB4 Signaling	0.343	0.0299	NA	NCSTN,PIK3C2B
Glioma Signaling	0.337	0.0273	NA	CAMK2D,PDGFRB,PIK3C2B
Remodeling of Epithelial Adherens Junctions	0.336	0.0294	NA	ACTN2,HGS
Type I Diabetes Mellitus Signaling	0.332	0.027	NA	BCL2,RIPK1,SOCS7
Natural Killer Cell Signaling	0.33	0.0254	1.342	COL3A1,NFATC4,PIK3C2B,PTK2B,TYK2
IL-10 Signaling	0.329	0.029	NA	JUN,TYK2
Role of JAK1 and JAK3 in γc Cytokine Signaling	0.329	0.029	NA	PIK3C2B,PTK2B
SPINK1 General Cancer Pathway	0.329	0.029	NA	PIK3C2B,TYK2
Rac Signaling	0.326	0.0268	NA	JUN,PIK3C2B,PTK2B
GPCR-Mediated Nutrient Sensing in Enteroendocrine Cells	0.326	0.0268	NA	CACNA1C,CACNA1D,CACNA2D2
GM-CSF Signaling	0.321	0.0286	NA	CAMK2D,PIK3C2B
D-myo-inositol-5-phosphate Metabolism	0.321	0.0256	1	DUSP5,NT5C,PPFIBP2,PTPRM
Heparan Sulfate Biosynthesis (Late Stages)	0.315	0.0282	NA	CHST2,HS6ST2
Gαq Signaling	0.312	0.0253	NA	GNB4,NFATC4,PIK3C2B,PTK2B
Role of p14/p19ARF in Tumor Suppression	0.312	0.0345	NA	PIK3C2B
Endocannabinoid Developing Neuron Pathway	0.31	0.0261	NA	AKT1S1,PAX6,PIK3C2B
ERK5 Signaling	0.309	0.0278	NA	BAD,RPS6KB2
eNOS Signaling	0.308	0.0252	NA	GUCY1B1,PGF,PIK3C2B,PRKAB2
fMLP Signaling in Neutrophils	0.305	0.0259	NA	GNB4,NFATC4,PIK3C2B
HOTAIR Regulatory Pathway	0.304	0.025	1	PIK3C2B,SNAI2,TCF7L2,TWIST1
TNFR2 Signaling	0.301	0.0333	NA	JUN
Glucocorticoid Receptor Signaling	0.3	0.0238	NA	BCL2,HLTF,JUN,NFATC4,PIK3C2B,PRKAB2,SMARCD3,TGFBR2
Neuroprotective Role of THOP1 in Alzheimer's Disease	0.3	0.0256	NA	APP,DPP4,ECE2
Estrogen-Dependent Breast Cancer Signaling	0.296	0.027	NA	JUN,PIK3C2B
Glioma Invasiveness Signaling	0.296	0.027	NA	ITGB3,PIK3C2B
Renin-Angiotensin Signaling	0.295	0.0254	NA	JUN,PIK3C2B,PTK2B
G Protein Signaling Mediated by Tubby	0.292	0.0323	NA	GNB4
Tec Kinase Signaling	0.287	0.0244	NA	GNB4,PIK3C2B,PTK2B,TYK2
CD28 Signaling in T Helper Cells	0.286	0.025	NA	JUN,NFATC4,PIK3C2B
Erythropoietin Signaling	0.284	0.0263	NA	JUN,PIK3C2B
GDNF Family Ligand-Receptor Interactions	0.284	0.0263	NA	JUN,PIK3C2B
Toll-like Receptor Signaling	0.284	0.0263	NA	JUN,TIRAP
Macropinocytosis Signaling	0.284	0.0263	NA	ITGB3,PIK3C2B
4-1BB Signaling in T Lymphocytes	0.282	0.0312	NA	JUN
IL-9 Signaling	0.273	0.0303	NA	PIK3C2B
Role of Wnt/GSK-3β Signaling in the Pathogenesis of Influenza	0.272	0.0256	NA	CSNK1G3,TCF7L2
CCR3 Signaling in Eosinophils	0.268	0.0242	NA	GNB4,MYLK,PIK3C2B
Agrin Interactions at Neuromuscular Junction	0.267	0.0253	NA	ITGB3,JUN
AMPK Signaling	0.267	0.0234	NA	AKT1S1,HLTF,PIK3C2B,PRKAB2,SMARCD3
IL-17 Signaling	0.261	0.025	NA	JUN,PIK3C2B
FLT3 Signaling in Hematopoietic Progenitor Cells	0.261	0.025	NA	BAD,PIK3C2B
Renal Cell Carcinoma Signaling	0.261	0.025	NA	JUN,PIK3C2B
Mitochondrial Dysfunction	0.26	0.0234	NA	APP,BCL2,COX17,NCSTN
Germ Cell-Sertoli Cell Junction Signaling	0.26	0.0234	NA	ACTN2,PIK3C2B,SORBS1,TGFBR2
DNA Methylation and Transcriptional Repression Signaling	0.256	0.0286	NA	ARID4B
TWEAK Signaling	0.256	0.0286	NA	RIPK1
IL-17A Signaling in Fibroblasts	0.256	0.0286	NA	JUN
LPS-stimulated MAPK Signaling	0.251	0.0244	NA	JUN,PIK3C2B
Endocannabinoid Neuronal Synapse Pathway	0.25	0.0234	NA	CACNA1C,CACNA1D,CACNA2D2
PI3K/AKT Signaling	0.246	0.0229	2	BAD,BCL2,RPS6KB2,TYK2
TR/RXR Activation	0.241	0.0238	NA	PIK3C2B,TRH
VEGF Family Ligand-Receptor Interactions	0.241	0.0238	NA	PGF,PIK3C2B
Antiproliferative Role of TOB in T Cell Signaling	0.226	0.0256	NA	TGFBR2
Pyrimidine Ribonucleotides Interconversion	0.213	0.0244	NA	ENTPD7
MIF Regulation of Innate Immunity	0.207	0.0238	NA	JUN
Intrinsic Prothrombin Activation Pathway	0.207	0.0238	NA	COL3A1
Triacylglycerol Biosynthesis	0.207	0.0238	NA	PORCN
Pyrimidine Ribonucleotides De Novo Biosynthesis	0.201	0.0233	NA	ENTPD7
Serotonin Receptor Signaling	0.201	0.0233	NA	QDPR
Neuregulin Signaling	0	0.0208	NA	BAD,RPS6KB2
Fc Epsilon RI Signaling	0	0.00855	NA	PIK3C2B
Huntington's Disease Signaling	0	0.0211	NA	BET1L,GNB4,JUN,PIK3C2B,TGM2
NRF2-mediated Oxidative Stress Response	0	0.0159	NA	AKR7A2,JUN,PIK3C2B
LPS/IL-1 Mediated Inhibition of RXR Function	0	0.0223	NA	ALAS1,APOE,CHST2,HS6ST2,JUN
Hepatic Cholestasis	0	0.0108	NA	JUN,TIRAP
VDR/RXR Activation	0	0.0128	NA	HES1
PXR/RXR Activation	0	0.0154	NA	ALAS1
Regulation of Actin-based Motility by Rho	0	0.0213	NA	MYL7,MYLK
α-Adrenergic Signaling	0	0.0104	NA	GNB4
Fcγ Receptor-mediated Phagocytosis in Macrophages and Monocytes	0	0.0213	NA	PTK2B,RPS6KB2
Role of RIG1-like Receptors in Antiviral Innate Immunity	0	0.0227	NA	RIPK1
Role of Pattern Recognition Receptors in Recognition of Bacteria and Viruses	0	0.00649	NA	PIK3C2B
CD27 Signaling in Lymphocytes	0	0.0189	NA	JUN
Lymphotoxin β Receptor Signaling	0	0.0189	NA	PIK3C2B
CTLA4 Signaling in Cytotoxic T Lymphocytes	0	0.0112	NA	PIK3C2B
T Helper Cell Differentiation	0	0.0137	NA	TGFBR2
Virus Entry via Endocytic Pathways	0	0.0187	NA	ITGB3,PIK3C2B
Dendritic Cell Maturation	0	0.0164	NA	COL3A1,DDR2,PIK3C2B
Melatonin Signaling	0	0.0139	NA	CAMK2D
Neuropathic Pain Signaling In Dorsal Horn Neurons	0	0.0198	NA	CAMK2D,PIK3C2B
Endothelin-1 Signaling	0	0.0213	NA	ECE2,GUCY1B1,JUN,PIK3C2B
CDK5 Signaling	0	0.0185	NA	PPP1R3C,PPP1R3D
HGF Signaling	0	0.018	NA	JUN,PIK3C2B
HMGB1 Signaling	0	0.0121	NA	JUN,PIK3C2B
Cholecystokinin/Gastrin-mediated Signaling	0	0.0168	NA	JUN,PTK2B
ATM Signaling	0	0.0103	NA	JUN
Aldosterone Signaling in Epithelial Cells	0	0.00633	NA	PIK3C2B
Role of NANOG in Mammalian Embryonic Stem Cell Pluripotency	0	0.0168	NA	PIK3C2B,TYK2
p70S6K Signaling	0	0.0155	NA	BAD,PIK3C2B
Myc Mediated Apoptosis Signaling	0	0.02	NA	BCL2
Crosstalk between Dendritic Cells and Natural Killer Cells	0	0.0112	NA	CAMK2D
FAK Signaling	0	0.0105	NA	PIK3C2B
Regulation of eIF4 and p70S6K Signaling	0	0.0191	NA	EIF3J,PIK3C2B,RPS2
Leptin Signaling in Obesity	0	0.0135	NA	PIK3C2B
IL-1 Signaling	0	0.022	NA	GNB4,JUN
Breast Cancer Regulation by Stathmin1	0	0.0169	NA	ARHGEF16,ARHGEF19,CAMK2D,CCND2,GNB4,JUN,PGF,PIK3C2B,PPP1R3C,PPP1R3D
Glioblastoma Multiforme Signaling	0	0.0121	NA	PDGFRB,PIK3C2B
Nur77 Signaling in T Lymphocytes	0	0.0169	NA	BCL2
Role of MAPK Signaling in the Pathogenesis of Influenza	0	0.0125	NA	BCL2
Role of PI3K/AKT Signaling in the Pathogenesis of Influenza	0	0.0156	NA	PIK3C2B
MSP-RON Signaling Pathway	0	0.0172	NA	PIK3C2B
OX40 Signaling Pathway	0	0.0222	NA	BCL2,JUN
PI3K Signaling in B Lymphocytes	0	0.0217	NA	CAMK2D,JUN,NFATC4
Cyclins and Cell Cycle Regulation	0	0.0123	NA	CCND2
Cell Cycle Control of Chromosomal Replication	0	0.0179	NA	CDK19
Role of IL-17A in Arthritis	0	0.0182	NA	PIK3C2B
NGF Signaling	0	0.0175	NA	PIK3C2B,RPS6KB2
RhoGDI Signaling	0	0.0222	NA	ARHGEF16,ARHGEF19,GNB4,MYL7
Gap Junction Signaling	0	0.0202	NA	CSNK1G3,GUCY1B1,NT5C,PIK3C2B
Telomerase Signaling	0	0.00935	NA	PIK3C2B
ErbB Signaling	0	0.0213	NA	JUN,PIK3C2B
Salvage Pathways of Pyrimidine Ribonucleotides	0	0.0103	NA	UCK1
Gαi Signaling	0	0.008	NA	GNB4
Gαs Signaling	0	0.00935	NA	GNB4
Regulation of Cellular Mechanics by Calpain Protease	0	0.0154	NA	ACTN2
Granulocyte Adhesion and Diapedesis	0	0.0167	NA	CLDN11,CXCL12,ITGB3
UVC-Induced MAPK Signaling	0	0.0196	NA	JUN
Oxidative Phosphorylation	0	0.00917	NA	COX17
Adipogenesis pathway	0	0.0224	NA	EBF1,NFATC4,RUNX1T1
PCP pathway	0	0.0167	NA	JUN
Wnt/Ca+ pathway	0	0.0161	NA	NFATC4
Cell Cycle: G1/S Checkpoint Regulation	0	0.0149	NA	CCND2
Cell Cycle: G2/M DNA Damage Checkpoint Regulation	0	0.0204	NA	PTPMT1
Xenobiotic Metabolism Signaling	0	0.0139	NA	CAMK2D,CHST2,HS6ST2,PIK3C2B
Phototransduction Pathway	0	0.0189	NA	GUCY1B1
cAMP-mediated signaling	0	0.00877	NA	CAMK2D,DUSP4
p38 MAPK Signaling	0	0.0169	NA	RPS6KB2,TGFBR2
Hypoxia Signaling in the Cardiovascular System	0	0.0135	NA	JUN
G-Protein Coupled Receptor Signaling	0	0.0147	NA	CAMK2D,DUSP4,PIK3C2B,PTK2B
IL-6 Signaling	0	0.016	NA	JUN,PIK3C2B
Gustation Pathway	0	0.0195	NA	CACNA1C,CACNA1D,CACNA2D2
Phagosome Formation	0	0.008	NA	PIK3C2B
Phagosome Maturation	0	0.0132	NA	BET1L,LAMP2
Sumoylation Pathway	0	0.0194	NA	JUN,SUMO2
Th17 Activation Pathway	0	0.022	NA	NFATC4,TYK2
SPINK1 Pancreatic Cancer Pathway	0	0.0167	NA	TGFBR2
Apelin Adipocyte Signaling Pathway	0	0.0122	NA	PRKAB2
FAT10 Cancer Signaling Pathway	0	0.0217	NA	TGFBR2
Systemic Lupus Erythematosus In T Cell Signaling Pathway	0	0.012	0	AKT1S1,JUN,PIK3C2B,RPS6KB2
Inhibition of ARE-Mediated mRNA Degradation Pathway	0	0.0082	NA	PABPN1
Necroptosis Signaling Pathway	0	0.0127	NA	CAMK2D,RIPK1
Xenobiotic Metabolism General Signaling Pathway	0	0.00699	NA	PIK3C2B
Xenobiotic Metabolism CAR Signaling Pathway	0	0.0106	NA	CHST2,HS6ST2

## Sheet: Fig. 1D
				Normalized reads
ENSEMBL_ID	Gene	pval	pval_BH	L29_3_L	L43_5_L	L46_8_L	L49_3_L	Average left	L29_3_R	L43_5_R	L46_8_R	L49_3_R	Average right
ENSMUSG00000039982	Dtx4	8.81835e-07	0.00133725	33.0648	26.4335	14.9486	22.8717	24.3296	30.8664	52.992	26.3902	68.8105	44.7648
ENSMUSG00000038146	Notch3	0.00223031	0.3732	172.672	147.572	174.834	216.278	177.839	146.534	146.19	137.964	136.323	141.753
ENSMUSG00000022528	Hes1	0.0423041	0.721347	58.5657	44.9894	51.7785	63.8	54.7834	58.8086	57.8224	67.1446	79.197	65.7431
ENSMUSG00000027276	Jag1	0.00158418	0.321649	159.273	118.863	157.069	149.669	146.218	127.039	129.994	108.567	87.8524	113.363
ENSMUSG00000003458	Ncstn	0.0118913	0.721347	93.1433	109.06	101.607	80.6528	96.1158	79.6028	87.0887	71.8214	81.7936	80.0766

## Sheet: Fig. 1H
Embryo	Stage	Ratio	Log2(Ratio)
3	E8.5e	5.99585	2.58396
5	E8.5e	1.40607	0.49167
6	E8.5e	1.75463	0.811171
4	E8.5f	2.66988	1.41677
7	E8.5f	1.22164	0.288824
1	E8.5d	2.89621	1.53417
10	E8.5c	1.02389	0.0340645
11	E8.5e	2.16718	1.11582
12	E8.5e	3.60572	1.85029
13	E8.5f	1.28029	0.356473
166	E8.5d	7.9802	2.99642
171	E8.5e	3.80711	1.9287
179	E8.5d	6.34658	2.66598
188	E8.5d	4.87939	2.2867
215	E8.5c	1.68447	0.752292
360	E8.5c	1.64236	0.715773
367	E8.5d	4.30214	2.10505
369	E8.5d	3.07818	1.62208

## Sheet: Fig. 2C
Embryo	Stage	Genotype	Ratio	Log2(Ratio)			Statistical tests
NH1169	E8.5c	Control	3.57713	1.8388
NH1239	E8.5c	Control	1.71411	0.777461			E8.5c
NH1306	E8.5c	Control	1.70896	0.77312			Wilcoxon rank sum exact test
NH877	E8.5c	Nodal mutant	1.5611	0.642559			data: StageC$Log2(Ratio) by StageC$Genotype
NH896	E8.5c	Nodal mutant	1.38667	0.471623			W = 13
NH1202	E8.5c	Nodal mutant	1.56685	0.64787			p-value = 0.1429
NH1211	E8.5c	Nodal mutant	1.16824	0.224338			alternative hypothesis: true location shift is not equal to 0
NH1167	E8.5c	Nodal mutant	1.5158	0.600079
NH141	E8.5d	Control	12.8768	3.68671			E8.5d
NH885	E8.5d	Control	26.2311	4.7132			Wilcoxon rank sum exact test
NH139	E8.5d	Control	8.00444	3.0008			data: StageD$Log2(Ratio) by StageD$Genotype
NH1296	E8.5d	Control	2.08348	1.059			W = 15
NH1264	E8.5d	Control	3.38201	1.75788			p-value = 0.03571
NH1100	E8.5d	Nodal mutant	1.39908	0.48448			alternative hypothesis: true location shift is not equal to 0
NH1177	E8.5d	Nodal mutant	0.927181	-0.109077
NH1278	E8.5d	Nodal mutant	2.54	1.35			E8.5e
NH1120	E8.5e	Control	3.7878	1.92136			Wilcoxon rank sum exact test
NH1203	E8.5e	Control	11.0032	3.45985			data: StageE$Log2(Ratio) by StageE$Genotype
NH1226	E8.5e	Control	1.52501	0.608823			W = 18
NH1118	E8.5e	Nodal mutant	1.83189	0.873331			p-value = 0.02381
NH1210	E8.5e	Nodal mutant	1.29364	0.371433			alternative hypothesis: true location shift is not equal to 0
NH1170	E8.5e	Nodal mutant	1.37272	0.457036
NH1174	E8.5e	Nodal mutant	1.01748	0.0249938			Nodal mutants all stages compared to symmetric expression
NH1295	E8.5e	Nodal mutant	1.62604	0.701358			Wilcoxon signed rank exact test
NH1133	E8.5e	Nodal mutant	0.831095	-0.266914			data: nodalmutant_onlymutant$Log2(Ratio)
							V = 95
							p-value = 0.002625
							alternative hypothesis: true location is greater than 0

## Sheet: Fig. 3A
Genotype	Fraction	Observed Number	Expected number	Expected fraction			Chi squared test
Notch3-/-	0.267101	82	76.75	0.25			0.296232
Notch3+/-	0.521173	160	153.5	0.5
Notch3+/+	0.211726	65	76.75	0.25

## Sheet: Fig. 3E-F
Sample	Genotype	Genotype_simple	Left_shift	Tube_length	Normalized_Left_Shift	RvLv_angle (Degrees)		Statistical tests
Nc407	Notch3-/-	Homo	99.9819	595.489	0.167899	88.3672
Nc418	Notch3-/-	Homo	107.718	635.223	0.169575	86.9146		Fig. 3E - Orientation of the RV-LV axis
Nc424	Notch3-/-	Homo	62.4385	483.018	0.129267	85.7433		Pairwise comparisons using Wilcoxon rank sum exact test
Nc426	Notch3+/+	Wildtype	103.524	615.702	0.16814	80.2183		heartloop$RvLv_angle and heartloop$Genotype
Nc428	Notch3+/+	Wildtype	77.9711	787.134	0.099057	85.8521		Wildtype - Hetero; p-value = 0.10
Nc436	Notch3+/+	Wildtype	95.0648	517.853	0.183575	78.4711		Wildtype - Homo; p-value = 0.10
Nc450	Notch3-/-	Homo	89.3313	570.665	0.156539	82.3422		Hetero - Homo; p-value = 0.93
Nc456	Notch3+/+	Wildtype	78.6232	596.825	0.131736	80.2607		P value adjustment method: BH
Nc458	Notch3+/+	Wildtype	101.295	723.242	0.140057	83.1571
Nc461	Notch3+/+	Wildtype	107.175	638.482	0.167859	83.9045		Fig. 3F - Normailized distance of the venous pole to the notochord
Nc507	Notch3-/-	Homo	132.205	926.539	0.142687	82.8826		Pairwise comparisons using Wilcoxon rank sum exact test
Nc480	Notch3+/-	Hetero	143.895	879.943	0.163528	104.92		heartloop$Normalized_Left_Shift and heartloop$Genotype
Nc421	Notch3+/-	Hetero	141.485	825.932	0.171303	93.8221		Wildtype - Hetero; p-value = 0.85
Nc455	Notch3-/-	Homo	124.1	683.09	0.181675	100.31		Wildtype - Homo; p-value = 0.67
Nc409	Notch3+/-	Hetero	113.761	854.787	0.133087	85.9115		Hetero - Homo; p-value = 0.67
Nc449	Notch3+/+	Wildtype	125.547	848.952	0.147884	85.2551		P value adjustment method: BH
Nc431	Notch3+/-	Hetero	104.419	752.096	0.138837	88.1302
Nc475	Notch3+/+	Wildtype	118.406	1007.73	0.117498	90.9294
Nc476	Notch3+/+	Wildtype	146.922	956.543	0.153597	92.9239
Nc478	Notch3+/-	Hetero	126.397	872.016	0.144948	82.9882
Nc323	Notch3-/-	Homo	189.547	937.736	0.202133	93.7705
Nc479	Notch3-/-	Homo	136.227	841.779	0.161833	96.9458
Nc425	Notch3+/-	Hetero	115.192	803.466	0.143369	88.9584
Nc482	Notch3+/-	Hetero	91.3728	819.112	0.111551	95.7838
Nc524	Notch3-/-	Homo	104.531	788.229	0.132615	90.7486
Nc536	Notch3-/-	Homo	127.929	901.882	0.141846	101.609
Nc522	Notch3+/-	Hetero	104.511	743.804	0.140509	86.1774
Nc548	Notch3-/-	Homo	131.384	925.67	0.141934	88.74
Nc533	Notch3+/+	Wildtype	112.466	912.941	0.123191	86.3646
Nc540	Notch3-/-	Homo	145.753	877.348	0.166129	82.0943
Nc541	Notch3+/-	Hetero	135.861	1027.29	0.132252	86.6722
Nc554	Notch3-/-	Homo	106.294	800.4	0.132801	90.6953
Nc459	Notch3+/-	Hetero	134.204	777.205	0.172675	85.0096

## Sheet: Fig. 4A
Genotype	Fraction	Observed Number	Expected number	Expected fraction			Chi squared test
Notch3-/-	0.184211	7	9.5	0.25			0.639308
Notch3+/-	0.552632	21	19	0.5
Notch3+/+	0.263158	10	9.5	0.25

## Sheet: Fig. 5D-E
Sample	Genotype	Simple_genotype	Left_shift	Tube_length	Normalized_Left_Shift	RvLv_angle (Degrees)				Statistical tests
Gi74	Notch3+/- ; Nodal flox/+	Notch3_het	94.5858	720.628	0.131255	67.9328
Gi89	Notch3+/- ; Nodal flox/+	Notch3_het	114.863	586.143	0.195965	99.8908				Fig. 5D - Orientation of the RV-LV axis
Gi94	Notch3+/- ; Nodal flox/+	Notch3_het	115.056	683.386	0.168361	89.7845				Pairwise comparisons using Wilcoxon rank sum exact test
Gi56	Notch3+/- ; Nodal flox/+	Notch3_het	126.583	756.181	0.167397	104.742				heartloop$RvLv_angle and heartloop$Simple_genotype
Gi79	Notch3+/- ; Nodal flox/+	Notch3_het	109.929	760.454	0.144557	87.4137				Nodal_het - Notch3_het; p-value = 0.85
Gi109	Notch3+/- ; Nodal flox/+	Notch3_het	117.814	724.741	0.16256	101.076				Nodal_het - Nodal_het_Notch3_het; p-value = 0.97
Gi130	Notch3+/- ; Nodal flox/+	Notch3_het	97.3369	650.11	0.149724	110.007				Notch3_het - Nodal_het_Notch3_het; p-value = 0.85
Gi59	Notch3+/- ; Nodal flox/+	Notch3_het	68.0904	712.604	0.0955516	82.3231				P value adjustment method: BH
Gi128	Notch3+/- ; Nodal flox/+	Notch3_het	130.029	724.633	0.179441	103.046
Gi129	Notch3+/- ; Nodal flox/+	Notch3_het	92.0775	729.007	0.126305	96.9011				Fig. 5E - Normailized distance of the venous pole to the notochord
Gi91	Notch3+/- ; Nodal flox/+	Notch3_het	100.011	679.207	0.147247	86.0484				Pairwise comparisons using Wilcoxon rank sum exact test
Gi96	Notch3+/- ; Nodal flox/+	Notch3_het	107.328	646.821	0.165931	90.2273				heartloop$Normalized_Left_Shift and heartloop$Simple_genotype
Gi125	Notch3+/- ; Nodal flox/+	Notch3_het	102.563	625.984	0.163842	97.5111				Nodal_het - Notch3_het; p-value = 0.74
Gi117	Notch3+/- ; Nodal flox/+	Notch3_het	100.536	656.673	0.153099	76.4284				Nodal_het - Nodal_het_Notch3_het; p-value = 0.74
Gi63	Notch3+/- ; Nodal flox/+ ; Hoxb1 Cre/+	Nodal_het_Notch3_het	116.66	776.7	0.1502	81.7884				Notch3_het - Nodal_het_Notch3_het; p-value = 0.74
Gi66	Notch3+/- ; Nodal flox/+ ; Hoxb1 Cre/+	Nodal_het_Notch3_het	134.269	763.202	0.175928	99.1303				P value adjustment method: BH
Gi69	Notch3+/- ; Nodal flox/+ ; Hoxb1 Cre/+	Nodal_het_Notch3_het	105.116	931.177	0.112885	98.4549
Gi121	Notch3+/- ; Nodal flox/+ ; Hoxb1 Cre/+	Nodal_het_Notch3_het	119.828	799.689	0.149843	95.1988
Gi72	Notch3+/- ; Nodal flox/+ ; Hoxb1 Cre/+	Nodal_het_Notch3_het	117.616	783.608	0.150096	88.4888
Gi92	Notch3+/- ; Nodal flox/+ ; Hoxb1 Cre/+	Nodal_het_Notch3_het	97.9487	632.196	0.154934	88.1324
Gi97	Notch3+/- ; Nodal flox/+ ; Hoxb1 Cre/+	Nodal_het_Notch3_het	125.563	735.293	0.170766	92.1274
Gi133	Notch3+/- ; Nodal flox/+ ; Hoxb1 Cre/+	Nodal_het_Notch3_het	142.967	904.832	0.158004	88.4478
Gi73	Notch3+/- ; Nodal flox/+ ; Hoxb1 Cre/+	Nodal_het_Notch3_het	91.4099	795.913	0.114849	95.0437
Gi103	Notch3+/- ; Nodal flox/+ ; Hoxb1 Cre/+	Nodal_het_Notch3_het	129.987	714.432	0.181944	77.5399
Gi104	Notch3+/- ; Nodal flox/+ ; Hoxb1 Cre/+	Nodal_het_Notch3_het	145.034	766.281	0.18927	88.884
Gi105	Notch3+/- ; Nodal flox/+ ; Hoxb1 Cre/+	Nodal_het_Notch3_het	114.452	743.518	0.153933	94.0091
NH903	Nodal flox/+ ; Hoxb1 Cre/+	Nodal_het	155.979	1025.55	0.152093	95.5733
NH909	Nodal flox/+ ; Hoxb1 Cre/+	Nodal_het	130.573	979.693	0.133279	95.2919
NH914	Nodal flox/+ ; Hoxb1 Cre/+	Nodal_het	123.779	948.665	0.130477	89.5774
NH913	Nodal flox/+ ; Hoxb1 Cre/+	Nodal_het	115.957	888.224	0.130549	87.5139
NH918	Nodal flox/+ ; Hoxb1 Cre/+	Nodal_het	167.017	1011.64	0.165095	82.697
NH1005	Nodal flox/+ ; Hoxb1 Cre/+	Nodal_het	151.656	759.672	0.199634	91.8018
NH902	Nodal flox/+ ; Hoxb1 Cre/+	Nodal_het	144.291	910.487	0.158477	87.231
NH983	Nodal flox/+ ; Hoxb1 Cre/+	Nodal_het	150.943	1020.81	0.147867	98.9376

## Sheet: Fig. 5G
Simple_genotype	RvLv_angle (Degrees)			Statistical tests
Notch3_het	67.9328
Notch3_het	99.8908			Fig. 5G - Orientation of the RV-LV axis
Notch3_het	89.7845			Pairwise comparisons using Wilcoxon rank sum exact test
Notch3_het	104.742			heartloop$RvLv_angle and heartloop$Simple_genotype
Notch3_het	87.4137			Nodal_homo - Notch3_het; p-value = 0.01855
Notch3_het	101.076			Nodal_homo_Notch3_het - Notch3_het; p-value = 0.00001938
Notch3_het	110.007			Nodal_homo_Notch3_het - Nodal_homo; p-value = 0.6842
Notch3_het	82.3231			P value adjustment method: BH
Notch3_het	100.58
Notch3_het	96.9011
Notch3_het	87.7826
Notch3_het	87.4709
Notch3_het	97.5111
Notch3_het	76.4284
Nodal_homo_Notch3_het	62.9728
Nodal_homo_Notch3_het	17.8896
Nodal_homo_Notch3_het	81.6165
Nodal_homo_Notch3_het	5.30902
Nodal_homo_Notch3_het	48.651
Nodal_homo_Notch3_het	75.0527
Nodal_homo_Notch3_het	15.767
Nodal_homo_Notch3_het	81.8214
Nodal_homo_Notch3_het	57.0978
Nodal_homo_Notch3_het	27.2837
Nodal_homo	18.47
Nodal_homo	-2.11
Nodal_homo	26.9
Nodal_homo	23.78
Nodal_homo	5.96
Nodal_homo	94.9
Nodal_homo	78.7
Nodal_homo	107.1
Nodal_homo	76.7
Nodal_homo	88.52

[truncated: 11 more sheets: Fig. 5H, Fig. S1B, Fig. S1C, Fig. S1D, Fig. S1E, Fig. S1F, Fig. S2B, Fig. S3A, Fig. S3D, Fig. S5B, Fig. S6B]
